# Supplementary material for: Beyond the target insects: impacts of Bti on aquatic macrofauna communities
Source: Parasit Vectors. 2025 Jul 9;18:271. doi: 10.1186/s13071-025-06907-8 (PMC12239451; doi:10.1186/s13071-025-06907-8)
Supplement: Supplementary file 1 — Additional file 1 [file 13071_2025_6907_MOESM1_ESM.zip]

Archive with 7 entries (6 files):
- Supplementary/
- Supplementary/Bti_van_Nieuwpoort_et_al_abiotics.csv
- Supplementary/Bti_van_Nieuwpoort_et_al_aquatic.csv
- Supplementary/Bti_van_Nieuwpoort_et_al_emergence.csv
- Supplementary/Bti_van_Nieuwpoort_et_al_R_script_Aquatic.Rmd
- Supplementary/Bti_van_Nieuwpoort_et_al_R_script_Emergence.Rmd
- Supplementary/Nieuwpoort et al appendix (2).docx
