# Supplementary material for: Beyond the target insects: impacts of Bti on aquatic macrofauna communities
Source: Parasit Vectors. 2025 Jul 9;18:271. doi: 10.1186/s13071-025-06907-8 (PMC12239451; doi:10.1186/s13071-025-06907-8)
Supplement: Supplementary file 1 — Additional file 1 [file 13071_2025_6907_MOESM1_ESM.zip › Supplementary/Bti_van_Nieuwpoort_et_al_abiotics.csv]

Ditch	Treatment	Day	Chlorophyll	Turbidity	DOC	Temp	Ammonium	Nitrate
5	Control	1	158	176	12.42	12.3	NA	NA
7	Once	1	185	196	9.97	12	NA	NA
8	Twice	1	165	182	9.95	12.2	NA	NA
9	Control	1	166	186	9.5	11.9	NA	NA
12	Once	1	156	173	6.88	12.1	NA	NA
14	Twice	1	160	178	10.91	12	NA	NA
15	Control	1	151	170	12.61	12	NA	NA
17	Once	1	155	174	11.33	12	NA	NA
18	Twice	1	151	168	13.75	12.2	NA	NA
20	Control	1	163	184	14.19	12.2	NA	NA
23	Once	1	143	157	16.10	11.8	NA	NA
25	Twice	1	144	160	15.53	11.7	NA	NA
26	Control	1	150	163	12.54	12	NA	NA
28	Once	1	137	152	15.08	12.4	NA	NA
29	Twice	1	201	207	7.06	12.1	NA	NA
31	Control	1	143	156	12.84	12.1	NA	NA
32	Once	1	156	170	13.81	12.1	NA	NA
34	Twice	1	147	164	14.15	12.5	NA	NA
5	Control	2	129	157	13.55	19.5	8.6	41.2
7	Once	2	176	174	8.48	19.1	8.3	90.5
8	Twice	2	128	154	8.68	19.4	8.0	84.5
9	Control	2	141	155	4.90	19.3	8.3	126.7
12	Once	2	124	147	7.95	19.4	7.8	125.4
14	Twice	2	125	145	10.77	19.5	7.7	80.3
15	Control	2	114	142	10.35	18.7	7.6	111.2
17	Once	2	116	137	7.77	19.1	7.5	160.5
18	Twice	2	137	169	10.61	17.9	7.8	150.3
20	Control	2	127	149	15.71	18.9	7.2	85.5
23	Once	2	112	143	17.39	19.6	6.7	70.2
25	Twice	2	113	131	17.48	19.1	6.6	81.4
26	Control	2	106	134	12.34	19.4	6.7	126.1
28	Once	2	109	125	16.44	19.6	6.2	88.6
29	Twice	2	138	154	7.56	18.9	6.0	194.6
31	Control	2	109	127	12.26	18.6	6.0	124.2
32	Once	2	119	147	16.39	18.8	6.2	109.0
34	Twice	2	186	126	13.98	19.2	5.8	112.2
5	Control	3	418	251	11.7	17.2	8.7	22.8
7	Once	3	221	134	7.08	17.2	6.9	103.6
8	Twice	3	146	106	9.42	17.4	7	92.2
9	Control	3	247	154	6.97	17.2	8.7	60.4
12	Once	3	160	117	5.53	17.2	7	126.8
14	Twice	3	105	105	6.09	17.7	7.1	122.5
15	Control	3	160	106	7.83	16.9	7.7	63.2
17	Once	3	131	97	5.86	17.3	6.8	118.4
18	Twice	3	149	110	6.8	17.3	7.1	137
20	Control	3	148	95	11.68	16.2	7.2	46.5
23	Once	3	126	91	12.85	17.2	6.3	46.4
25	Twice	3	128	88	15.08	17	6.2	54.4
26	Control	3	131	77	9.87	17	6.8	49.7
28	Once	3	125	86	6.68	16.6	6.2	133.2
29	Twice	3	161	114	6.81	17.1	5.7	127.8
31	Control	3	130	85	8.07	16.6	6	78.4
32	Once	3	137	94	10.93	16.5	6.4	64.6
34	Twice	3	142	97	8.02	17.2	5.9	126.1
5	Control	4	159.2	113.7	10.65	17.9	6.6	20.2
7	Once	4	193.1	121.2	4.68	17.9	6.3	86.2
8	Twice	4	157.5	100.7	5.46	18	6.2	83.5
9	Control	4	210.8	113.1	6.78	17.7	6.8	56.8
12	Once	4	178.6	115.1	4.15	18	6.2	107
14	Twice	4	166	107.9	3.86	17.9	6.4	88.2
15	Control	4	220.1	137.5	8.28	18.1	6.2	58.9
17	Once	4	147.1	88.11	5.48	17.9	6.1	84.3
18	Twice	4	164.2	116.1	5.07	18.1	6.4	84.4
20	Control	4	176.9	120.5	8.63	17.2	6.1	63.6
23	Once	4	143.2	86.63	6.88	17.7	5.6	68.6
25	Twice	4	169.6	102.4	8.78	17.7	5.6	62.9
26	Control	4	143.6	88.05	9.74	17.7	5.9	34.6
28	Once	4	191	110.3	3.43	17.7	5	82.4
29	Twice	4	212.8	151.6	4.99	17.8	4.9	64.7
31	Control	4	163.4	92.94	6.51	17.4	5.7	87.9
32	Once	4	150.5	96.49	3.77	17.3	5.1	100
34	Twice	4	202.5	123.8	4.88	17.8	5.4	95.3
5	Control	5	142	92	11.65	19.3	8	17.9
7	Once	5	167	105	9.10	18.7	5.9	68.6
8	Twice	5	157	191	8.45	19.2	6	86.1
9	Control	5	191	136	6.38	18.4	7.1	50.2
12	Once	5	137	84	9.15	19	5.7	85.6
14	Twice	5	183	141	11.27	19.1	5.9	43.7
15	Control	5	225	157	7.18	18.1	6.8	57.6
17	Once	5	162	104	6.91	19.1	5.9	97.2
18	Twice	5	207	127	15.01	18.3	5.5	50.7
20	Control	5	233	126	13.74	17.4	6.1	45.5
23	Once	5	150	86	11.99	19	5.2	44.7
25	Twice	5	148	87	15.16	19	4.9	50.7
26	Control	5	148	103	13.08	18.8	5.5	27.3
28	Once	5	191	116	11.16	19	5.2	49.5
29	Twice	5	191	122	9.35	19.2	4.4	85.8
31	Control	5	128	70	12.53	18.7	4.8	32.2
32	Once	5	138	83	9.31	18.7	5.4	64.6
34	Twice	5	138	81	11.50	19.2	4.6	69.6
5	Control	6	189	122	4.63	20	8.6	53.7
7	Once	6	166	110	6.73	19.5	6	120.3
8	Twice	6	176	110	6.44	20.1	6	119.5
9	Control	6	150	114	6.67	19.4	7.1	43.4
12	Once	6	143	87	12.09	19.3	5.7	74.8
14	Twice	6	279	186	5.14	19.8	5.9	129.1
15	Control	6	209	130	4.95	19	6.9	68.6
17	Once	6	180	133	5.59	19.5	6	128.9
18	Twice	6	185	158	7.69	18.5	5.8	141.8
20	Control	6	153	126	8.70	19.3	6.6	53.6
23	Once	6	142	99	13.19	19.7	5.5	61.3
25	Twice	6	144	99	15.90	19.8	5.2	54.8
26	Control	6	162	119	6.43	19.5	6.2	57.4
28	Once	6	183	138	17.46	19.6	5.4	32.6
29	Twice	6	168	108	12.22	19.7	4.6	93.5
31	Control	6	131	96	14.90	19.1	4.9	37.1
32	Once	6	154	111	6.58	19.2	5.5	83.7
34	Twice	6	134	103	12.01	19.6	4.7	90
5	Control	7	147	98	4.86	19.4	7.6	31.5
7	Once	7	148	86	4.57	19.3	7.7	33.7
8	Twice	7	197	116	4.23	19.3	7.6	44.4
9	Control	7	163	109	3.30	18.9	7.4	50.2
12	Once	7	165	98	4.80	18.7	6.9	58.1
14	Twice	7	374	252	5.85	19.6	7.1	59.1
15	Control	7	150	93	4.64	18.7	7.3	60.2
17	Once	7	247	163	5.02	19	6.5	67.3
18	Twice	7	218	133	2.29	18.5	7.1	83.7
20	Control	7	169	104	3.16	19	6.7	73.4
23	Once	7	151	79	15.50	19.5	5.9	20.6
25	Twice	7	199	96	12.31	19.3	5.8	38.1
26	Control	7	218	272	5.68	19.1	6.2	72.2
28	Once	7	147	84	13.07	19.2	5.8	28.8
29	Twice	7	208	124	9.06	19.3	5.1	64.6
31	Control	7	171	90	9.51	18.9	4.9	47.1
32	Once	7	171	95	4.94	19	5.7	98
34	Twice	7	170	101	6.94	19	5.3	79.4
