# Supplementary material for: Beyond the target insects: impacts of Bti on aquatic macrofauna communities
Source: Parasit Vectors. 2025 Jul 9;18:271. doi: 10.1186/s13071-025-06907-8 (PMC12239451; doi:10.1186/s13071-025-06907-8)
Supplement: Supplementary file 1 — Additional file 1 [file 13071_2025_6907_MOESM1_ESM.zip › Supplementary/Bti_van_Nieuwpoort_et_al_aquatic.csv]

Ditch	Treatment	Day	Guild	Order	Family	Genus	Species	Biomass	Amount
5	Control	0	Predator	Aranea	Cybaeidae	Argyroneta	aquatica	0	0
5	Control	0	Predator	Aranea	Lycosidae	Arctosa	leopardus	0	0
5	Control	0	Predator	Aranea	Lycosidae	Pirata	piraticus	22.46708707	4
5	Control	0	Predator	Aranea	Lyniphyiidae	Lyniphiidae	Species	0	0
5	Control	0	Predator	Aranea	Pisauridae	Dolomedes	fimbriatus	0	0
5	Control	0	Predator	Aranea	Tetrachnatidae	Tetrachnagnatha	extensa	0	0
5	Control	0	Predator	Coleoptera	Dytiscidae	Colymbetes	fuscus	0	0
5	Control	0	Predator	Coleoptera	Dytiscidae	Agabus	bipistulatus	0	0
5	Control	0	Predator	Coleoptera	Dytiscidae	Hydroporinae	Species	0	0
5	Control	0	Predator	Coleoptera	Dytiscidae	Laccophilus	minutus	2.630934678	2
5	Control	0	Predator	Coleoptera	Dytiscidae	Hygrotus	versicolor	0	0
5	Control	0	Predator	Coleoptera	Dytiscidae	Hygrotus	flavicollis	0	0
5	Control	0	Predator	Coleoptera	Dytiscidae	Hydroglyphus	pictus	0	0
5	Control	0	Predator	Coleoptera	Dytiscidae	Graptodytes	pictus	0.567159617	1
5	Control	0	Predator	Coleoptera	Gyrinidae	Gyrinidae	Species	0	0
5	Control	0	Predator	Coleoptera	Hydrophilidae	Hydroporus	planus	0	0
5	Control	0	Predator	Coleoptera	Noteridae	Noterus	crassicornus c.f clavicornis	0	0
5	Control	0	Opportunistic predator	Coleoptera	Hydrophilidae	Laccobius	Species	1.035796608	1
5	Control	0	Opportunistic predator	Coleoptera	Haliplidae	Haliplus	Species	1.96132242	1
5	Control	0	Predator	Coleoptera	Dytiscidae	Hydroglyphus	pussilus	0	0
5	Control	0	Opportunistic predator	Coleoptera	Hydrophilidae	Enochrus	melanochephalus	0	0
5	Control	0	Opportunistic predator	Coleoptera	Haliplidae	Peltodytes	Caesus	0	0
5	Control	0	Predator	Hemiptera	Gerridae	Gerris	odontogaster	0	0
5	Control	0	Predator	Hemiptera	Naucoridae	Ilyocorus	cimicoides	0	0
5	Control	0	Predator	Hemiptera	Nepidae	Nepa	cinerea	0	0
5	Control	0	Predator	Hemiptera	Notonectidae	Notonecta	Species	298.8966552	19
5	Control	0	Predator	Hemiptera	Pleidae	Plea	minutissima	0	0
5	Control	0	Predator	Hemiptera	Gerridae	Gerris	thoracicus	18.24279903	2
5	Control	0	Unspecified	Hemiptera	Sigaridae	Sigara	Species	4.549081964	1
5	Control	0	Predator	Hemiptera	Veliidae	Microvelia	reticulata	3.470256936	10
5	Control	0	Predator	Hemiptera	Hebridae	Hebrus	pussilus	0.415111938	1
5	Control	0	Predator	Odonata	Ceonagrionidae	Ishnura	elegans	84.09056863	8
5	Control	0	Predator	Megaloptera	Sialidae	Sialis	lutaria	0	0
7	Once	0	Predator	Aranea	Cybaeidae	Argyroneta	aquatica	0	0
7	Once	0	Predator	Aranea	Lycosidae	Arctosa	leopardus	0	0
7	Once	0	Predator	Aranea	Lycosidae	Pirata	piraticus	0	0
7	Once	0	Predator	Aranea	Lyniphyiidae	Lyniphiidae	Species	0	0
7	Once	0	Predator	Aranea	Pisauridae	Dolomedes	fimbriatus	0	0
7	Once	0	Predator	Aranea	Tetrachnatidae	Tetrachnagnatha	extensa	0	0
7	Once	0	Predator	Coleoptera	Dytiscidae	Colymbetes	fuscus	0	0
7	Once	0	Predator	Coleoptera	Dytiscidae	Agabus	bipistulatus	0	0
7	Once	0	Predator	Coleoptera	Dytiscidae	Hydroporinae	Species	0	0
7	Once	0	Predator	Coleoptera	Dytiscidae	Laccophilus	minutus	0	0
7	Once	0	Predator	Coleoptera	Dytiscidae	Hygrotus	versicolor	0	0
7	Once	0	Predator	Coleoptera	Dytiscidae	Hygrotus	flavicollis	0	0
7	Once	0	Predator	Coleoptera	Dytiscidae	Hydroglyphus	pictus	0	0
7	Once	0	Predator	Coleoptera	Dytiscidae	Graptodytes	pictus	0.567159617	1
7	Once	0	Predator	Coleoptera	Gyrinidae	Gyrinidae	Species	0	0
7	Once	0	Predator	Coleoptera	Hydrophilidae	Hydroporus	planus	0	0
7	Once	0	Predator	Coleoptera	Noteridae	Noterus	crassicornus c.f clavicornis	4.652344809	2
7	Once	0	Opportunistic predator	Coleoptera	Hydrophilidae	Laccobius	Species	0	0
7	Once	0	Opportunistic predator	Coleoptera	Haliplidae	Haliplus	Species	0	0
7	Once	0	Predator	Coleoptera	Dytiscidae	Hydroglyphus	pussilus	0	0
7	Once	0	Opportunistic predator	Coleoptera	Hydrophilidae	Enochrus	melanochephalus	0	0
7	Once	0	Opportunistic predator	Coleoptera	Haliplidae	Peltodytes	Caesus	0	0
7	Once	0	Predator	Hemiptera	Gerridae	Gerris	odontogaster	0	0
7	Once	0	Predator	Hemiptera	Naucoridae	Ilyocorus	cimicoides	0	0
7	Once	0	Predator	Hemiptera	Nepidae	Nepa	cinerea	0	0
7	Once	0	Predator	Hemiptera	Notonectidae	Notonecta	Species	62.92561162	4
7	Once	0	Predator	Hemiptera	Pleidae	Plea	minutissima	0	0
7	Once	0	Predator	Hemiptera	Gerridae	Gerris	thoracicus	18.24279903	2
7	Once	0	Unspecified	Hemiptera	Sigaridae	Sigara	Species	4.549081964	1
7	Once	0	Predator	Hemiptera	Veliidae	Microvelia	reticulata	2.082154161	6
7	Once	0	Predator	Hemiptera	Hebridae	Hebrus	pussilus	0.830223875	2
7	Once	0	Predator	Odonata	Ceonagrionidae	Ishnura	elegans	84.09056863	5
7	Once	0	Predator	Megaloptera	Sialidae	Sialis	lutaria	0	0
8	Twice	0	Predator	Aranea	Cybaeidae	Argyroneta	aquatica	0	0
8	Twice	0	Predator	Aranea	Lycosidae	Arctosa	leopardus	0	0
8	Twice	0	Predator	Aranea	Lycosidae	Pirata	piraticus	0	0
8	Twice	0	Predator	Aranea	Lyniphyiidae	Lyniphiidae	Species	0	0
8	Twice	0	Predator	Aranea	Pisauridae	Dolomedes	fimbriatus	0	0
8	Twice	0	Predator	Aranea	Tetrachnatidae	Tetrachnagnatha	extensa	0	0
8	Twice	0	Predator	Coleoptera	Dytiscidae	Colymbetes	fuscus	0	0
8	Twice	0	Predator	Coleoptera	Dytiscidae	Agabus	bipistulatus	0	0
8	Twice	0	Predator	Coleoptera	Dytiscidae	Hydroporinae	Species	0	0
8	Twice	0	Predator	Coleoptera	Dytiscidae	Laccophilus	minutus	0	0
8	Twice	0	Predator	Coleoptera	Dytiscidae	Hygrotus	versicolor	0	0
8	Twice	0	Predator	Coleoptera	Dytiscidae	Hygrotus	flavicollis	0	0
8	Twice	0	Predator	Coleoptera	Dytiscidae	Hydroglyphus	pictus	0	0
8	Twice	0	Predator	Coleoptera	Dytiscidae	Graptodytes	pictus	1.134319234	2
8	Twice	0	Predator	Coleoptera	Gyrinidae	Gyrinidae	Species	0	0
8	Twice	0	Predator	Coleoptera	Hydrophilidae	Hydroporus	planus	0	0
8	Twice	0	Predator	Coleoptera	Noteridae	Noterus	crassicornus c.f clavicornis	0	0
8	Twice	0	Opportunistic predator	Coleoptera	Hydrophilidae	Laccobius	Species	0	0
8	Twice	0	Opportunistic predator	Coleoptera	Haliplidae	Haliplus	Species	0	0
8	Twice	0	Predator	Coleoptera	Dytiscidae	Hydroglyphus	pussilus	1.44283715	3
8	Twice	0	Opportunistic predator	Coleoptera	Hydrophilidae	Enochrus	melanochephalus	0	0
8	Twice	0	Opportunistic predator	Coleoptera	Haliplidae	Peltodytes	Caesus	0	0
8	Twice	0	Predator	Hemiptera	Gerridae	Gerris	odontogaster	0	0
8	Twice	0	Predator	Hemiptera	Naucoridae	Ilyocorus	cimicoides	0	0
8	Twice	0	Predator	Hemiptera	Nepidae	Nepa	cinerea	0	0
8	Twice	0	Predator	Hemiptera	Notonectidae	Notonecta	Species	314.6280581	20
8	Twice	0	Predator	Hemiptera	Pleidae	Plea	minutissima	0	0
8	Twice	0	Predator	Hemiptera	Gerridae	Gerris	thoracicus	0	0
8	Twice	0	Unspecified	Hemiptera	Sigaridae	Sigara	Species	45.49081964	10
8	Twice	0	Predator	Hemiptera	Veliidae	Microvelia	reticulata	6.246462484	18
8	Twice	0	Predator	Hemiptera	Hebridae	Hebrus	pussilus	1.245335813	3
8	Twice	0	Predator	Odonata	Ceonagrionidae	Ishnura	elegans	0	3
8	Twice	0	Predator	Megaloptera	Sialidae	Sialis	lutaria	17.5346158	1
9	Control	0	Predator	Aranea	Cybaeidae	Argyroneta	aquatica	0	0
9	Control	0	Predator	Aranea	Lycosidae	Arctosa	leopardus	0	0
9	Control	0	Predator	Aranea	Lycosidae	Pirata	piraticus	0	0
9	Control	0	Predator	Aranea	Lyniphyiidae	Lyniphiidae	Species	0	0
9	Control	0	Predator	Aranea	Pisauridae	Dolomedes	fimbriatus	0	0
9	Control	0	Predator	Aranea	Tetrachnatidae	Tetrachnagnatha	extensa	0	0
9	Control	0	Predator	Coleoptera	Dytiscidae	Colymbetes	fuscus	0	0
9	Control	0	Predator	Coleoptera	Dytiscidae	Agabus	bipistulatus	0	0
9	Control	0	Predator	Coleoptera	Dytiscidae	Hydroporinae	Species	0	0
9	Control	0	Predator	Coleoptera	Dytiscidae	Laccophilus	minutus	0	0
9	Control	0	Predator	Coleoptera	Dytiscidae	Hygrotus	versicolor	0	0
9	Control	0	Predator	Coleoptera	Dytiscidae	Hygrotus	flavicollis	0	0
9	Control	0	Predator	Coleoptera	Dytiscidae	Hydroglyphus	pictus	0	0
9	Control	0	Predator	Coleoptera	Dytiscidae	Graptodytes	pictus	0	0
9	Control	0	Predator	Coleoptera	Gyrinidae	Gyrinidae	Species	0	0
9	Control	0	Predator	Coleoptera	Hydrophilidae	Hydroporus	planus	0	0
9	Control	0	Predator	Coleoptera	Noteridae	Noterus	crassicornus c.f clavicornis	2.326172404	1
9	Control	0	Opportunistic predator	Coleoptera	Hydrophilidae	Laccobius	Species	0	0
9	Control	0	Opportunistic predator	Coleoptera	Haliplidae	Haliplus	Species	0	0
9	Control	0	Predator	Coleoptera	Dytiscidae	Hydroglyphus	pussilus	0	0
9	Control	0	Opportunistic predator	Coleoptera	Hydrophilidae	Enochrus	melanochephalus	1.257182514	1
9	Control	0	Opportunistic predator	Coleoptera	Haliplidae	Peltodytes	Caesus	0	0
9	Control	0	Predator	Hemiptera	Gerridae	Gerris	odontogaster	0	0
9	Control	0	Predator	Hemiptera	Naucoridae	Ilyocorus	cimicoides	14.01509477	1
9	Control	0	Predator	Hemiptera	Nepidae	Nepa	cinerea	0	0
9	Control	0	Predator	Hemiptera	Notonectidae	Notonecta	Species	62.92561162	4
9	Control	0	Predator	Hemiptera	Pleidae	Plea	minutissima	0	0
9	Control	0	Predator	Hemiptera	Gerridae	Gerris	thoracicus	9.121399517	1
9	Control	0	Unspecified	Hemiptera	Sigaridae	Sigara	Species	0	0
9	Control	0	Predator	Hemiptera	Veliidae	Microvelia	reticulata	0.347025694	1
9	Control	0	Predator	Hemiptera	Hebridae	Hebrus	pussilus	0	0
9	Control	0	Predator	Odonata	Ceonagrionidae	Ishnura	elegans	140.1509477	15
9	Control	0	Predator	Megaloptera	Sialidae	Sialis	lutaria	35.06923159	2
12	Once	0	Predator	Aranea	Cybaeidae	Argyroneta	aquatica	0	0
12	Once	0	Predator	Aranea	Lycosidae	Arctosa	leopardus	0	0
12	Once	0	Predator	Aranea	Lycosidae	Pirata	piraticus	5.616771767	1
12	Once	0	Predator	Aranea	Lyniphyiidae	Lyniphiidae	Species	0	0
12	Once	0	Predator	Aranea	Pisauridae	Dolomedes	fimbriatus	0	0
12	Once	0	Predator	Aranea	Tetrachnatidae	Tetrachnagnatha	extensa	0	0
12	Once	0	Predator	Coleoptera	Dytiscidae	Colymbetes	fuscus	0	0
12	Once	0	Predator	Coleoptera	Dytiscidae	Agabus	bipistulatus	0	0
12	Once	0	Predator	Coleoptera	Dytiscidae	Hydroporinae	Species	0	0
12	Once	0	Predator	Coleoptera	Dytiscidae	Laccophilus	minutus	0	0
12	Once	0	Predator	Coleoptera	Dytiscidae	Hygrotus	versicolor	0	0
12	Once	0	Predator	Coleoptera	Dytiscidae	Hygrotus	flavicollis	0	0
12	Once	0	Predator	Coleoptera	Dytiscidae	Hydroglyphus	pictus	0	0
12	Once	0	Predator	Coleoptera	Dytiscidae	Graptodytes	pictus	0	0
12	Once	0	Predator	Coleoptera	Gyrinidae	Gyrinidae	Species	0	0
12	Once	0	Predator	Coleoptera	Hydrophilidae	Hydroporus	planus	0	0
12	Once	0	Predator	Coleoptera	Noteridae	Noterus	crassicornus c.f clavicornis	0	0
12	Once	0	Opportunistic predator	Coleoptera	Hydrophilidae	Laccobius	Species	0	0
12	Once	0	Opportunistic predator	Coleoptera	Haliplidae	Haliplus	Species	0	0
12	Once	0	Predator	Coleoptera	Dytiscidae	Hydroglyphus	pussilus	0	0
12	Once	0	Opportunistic predator	Coleoptera	Hydrophilidae	Enochrus	melanochephalus	0	0
12	Once	0	Opportunistic predator	Coleoptera	Haliplidae	Peltodytes	Caesus	0	0
12	Once	0	Predator	Hemiptera	Gerridae	Gerris	odontogaster	0	0
12	Once	0	Predator	Hemiptera	Naucoridae	Ilyocorus	cimicoides	0	0
12	Once	0	Predator	Hemiptera	Nepidae	Nepa	cinerea	0	0
12	Once	0	Predator	Hemiptera	Notonectidae	Notonecta	Species	0	0
12	Once	0	Predator	Hemiptera	Pleidae	Plea	minutissima	0	0
12	Once	0	Predator	Hemiptera	Gerridae	Gerris	thoracicus	9.121399517	1
12	Once	0	Unspecified	Hemiptera	Sigaridae	Sigara	Species	0	0
12	Once	0	Predator	Hemiptera	Veliidae	Microvelia	reticulata	0.347025694	1
12	Once	0	Predator	Hemiptera	Hebridae	Hebrus	pussilus	0	0
12	Once	0	Predator	Odonata	Ceonagrionidae	Ishnura	elegans	56.06037909	11
12	Once	0	Predator	Megaloptera	Sialidae	Sialis	lutaria	17.5346158	1
14	Twice	0	Predator	Aranea	Cybaeidae	Argyroneta	aquatica	0	0
14	Twice	0	Predator	Aranea	Lycosidae	Arctosa	leopardus	0	0
14	Twice	0	Predator	Aranea	Lycosidae	Pirata	piraticus	11.23354353	2
14	Twice	0	Predator	Aranea	Lyniphyiidae	Lyniphiidae	Species	0	0
14	Twice	0	Predator	Aranea	Pisauridae	Dolomedes	fimbriatus	0	0
14	Twice	0	Predator	Aranea	Tetrachnatidae	Tetrachnagnatha	extensa	0	0
14	Twice	0	Predator	Coleoptera	Dytiscidae	Colymbetes	fuscus	0	0
14	Twice	0	Predator	Coleoptera	Dytiscidae	Agabus	bipistulatus	0	0
14	Twice	0	Predator	Coleoptera	Dytiscidae	Hydroporinae	Species	0	0
14	Twice	0	Predator	Coleoptera	Dytiscidae	Laccophilus	minutus	0	0
14	Twice	0	Predator	Coleoptera	Dytiscidae	Hygrotus	versicolor	0	0
14	Twice	0	Predator	Coleoptera	Dytiscidae	Hygrotus	flavicollis	0	0
14	Twice	0	Predator	Coleoptera	Dytiscidae	Hydroglyphus	pictus	0	0
14	Twice	0	Predator	Coleoptera	Dytiscidae	Graptodytes	pictus	0	0
14	Twice	0	Predator	Coleoptera	Gyrinidae	Gyrinidae	Species	0	0
14	Twice	0	Predator	Coleoptera	Hydrophilidae	Hydroporus	planus	0	0
14	Twice	0	Predator	Coleoptera	Noteridae	Noterus	crassicornus c.f clavicornis	0	0
14	Twice	0	Opportunistic predator	Coleoptera	Hydrophilidae	Laccobius	Species	0	0
14	Twice	0	Opportunistic predator	Coleoptera	Haliplidae	Haliplus	Species	0	0
14	Twice	0	Predator	Coleoptera	Dytiscidae	Hydroglyphus	pussilus	0	0
14	Twice	0	Opportunistic predator	Coleoptera	Hydrophilidae	Enochrus	melanochephalus	0	0
14	Twice	0	Opportunistic predator	Coleoptera	Haliplidae	Peltodytes	Caesus	0	0
14	Twice	0	Predator	Hemiptera	Gerridae	Gerris	odontogaster	0	0
14	Twice	0	Predator	Hemiptera	Naucoridae	Ilyocorus	cimicoides	0	0
14	Twice	0	Predator	Hemiptera	Nepidae	Nepa	cinerea	0	0
14	Twice	0	Predator	Hemiptera	Notonectidae	Notonecta	Species	15.7314029	1
14	Twice	0	Predator	Hemiptera	Pleidae	Plea	minutissima	0	0
14	Twice	0	Predator	Hemiptera	Gerridae	Gerris	thoracicus	0	0
14	Twice	0	Unspecified	Hemiptera	Sigaridae	Sigara	Species	0	0
14	Twice	0	Predator	Hemiptera	Veliidae	Microvelia	reticulata	24.29179855	70
14	Twice	0	Predator	Hemiptera	Hebridae	Hebrus	pussilus	0.415111938	1
14	Twice	0	Predator	Odonata	Ceonagrionidae	Ishnura	elegans	98.1056634	2
14	Twice	0	Predator	Megaloptera	Sialidae	Sialis	lutaria	0	0
15	Control	0	Predator	Aranea	Cybaeidae	Argyroneta	aquatica	0	0
15	Control	0	Predator	Aranea	Lycosidae	Arctosa	leopardus	0	0
15	Control	0	Predator	Aranea	Lycosidae	Pirata	piraticus	0	0
15	Control	0	Predator	Aranea	Lyniphyiidae	Lyniphiidae	Species	0	0
15	Control	0	Predator	Aranea	Pisauridae	Dolomedes	fimbriatus	0	0
15	Control	0	Predator	Aranea	Tetrachnatidae	Tetrachnagnatha	extensa	0	0
15	Control	0	Predator	Coleoptera	Dytiscidae	Colymbetes	fuscus	0	0
15	Control	0	Predator	Coleoptera	Dytiscidae	Agabus	bipistulatus	0	0
15	Control	0	Predator	Coleoptera	Dytiscidae	Hydroporinae	Species	0	0
15	Control	0	Predator	Coleoptera	Dytiscidae	Laccophilus	minutus	2.630934678	2
15	Control	0	Predator	Coleoptera	Dytiscidae	Hygrotus	versicolor	0	0
15	Control	0	Predator	Coleoptera	Dytiscidae	Hygrotus	flavicollis	0	0
15	Control	0	Predator	Coleoptera	Dytiscidae	Hydroglyphus	pictus	0	0
15	Control	0	Predator	Coleoptera	Dytiscidae	Graptodytes	pictus	0	0
15	Control	0	Predator	Coleoptera	Gyrinidae	Gyrinidae	Species	0	0
15	Control	0	Predator	Coleoptera	Hydrophilidae	Hydroporus	planus	0	0
15	Control	0	Predator	Coleoptera	Noteridae	Noterus	crassicornus c.f clavicornis	0	0
15	Control	0	Opportunistic predator	Coleoptera	Hydrophilidae	Laccobius	Species	0	0
15	Control	0	Opportunistic predator	Coleoptera	Haliplidae	Haliplus	Species	0	0
15	Control	0	Predator	Coleoptera	Dytiscidae	Hydroglyphus	pussilus	0	0
15	Control	0	Opportunistic predator	Coleoptera	Hydrophilidae	Enochrus	melanochephalus	0	0
15	Control	0	Opportunistic predator	Coleoptera	Haliplidae	Peltodytes	Caesus	0	0
15	Control	0	Predator	Hemiptera	Gerridae	Gerris	odontogaster	0	0
15	Control	0	Predator	Hemiptera	Naucoridae	Ilyocorus	cimicoides	14.01509477	1
15	Control	0	Predator	Hemiptera	Nepidae	Nepa	cinerea	0	0
15	Control	0	Predator	Hemiptera	Notonectidae	Notonecta	Species	0	0
15	Control	0	Predator	Hemiptera	Pleidae	Plea	minutissima	0	0
15	Control	0	Predator	Hemiptera	Gerridae	Gerris	thoracicus	18.24279903	2
15	Control	0	Unspecified	Hemiptera	Sigaridae	Sigara	Species	0	0
15	Control	0	Predator	Hemiptera	Veliidae	Microvelia	reticulata	7.634565258	22
15	Control	0	Predator	Hemiptera	Hebridae	Hebrus	pussilus	0.830223875	2
15	Control	0	Predator	Odonata	Ceonagrionidae	Ishnura	elegans	70.07547386	4
15	Control	0	Predator	Megaloptera	Sialidae	Sialis	lutaria	0	0
17	Once	0	Predator	Aranea	Cybaeidae	Argyroneta	aquatica	0	0
17	Once	0	Predator	Aranea	Lycosidae	Arctosa	leopardus	0	0
17	Once	0	Predator	Aranea	Lycosidae	Pirata	piraticus	11.23354353	2
17	Once	0	Predator	Aranea	Lyniphyiidae	Lyniphiidae	Species	0	0
17	Once	0	Predator	Aranea	Pisauridae	Dolomedes	fimbriatus	0	0
17	Once	0	Predator	Aranea	Tetrachnatidae	Tetrachnagnatha	extensa	0	0
17	Once	0	Predator	Coleoptera	Dytiscidae	Colymbetes	fuscus	0	0
17	Once	0	Predator	Coleoptera	Dytiscidae	Agabus	bipistulatus	0	0
17	Once	0	Predator	Coleoptera	Dytiscidae	Hydroporinae	Species	0	0
17	Once	0	Predator	Coleoptera	Dytiscidae	Laccophilus	minutus	0	0
17	Once	0	Predator	Coleoptera	Dytiscidae	Hygrotus	versicolor	0	0
17	Once	0	Predator	Coleoptera	Dytiscidae	Hygrotus	flavicollis	0	0
17	Once	0	Predator	Coleoptera	Dytiscidae	Hydroglyphus	pictus	0	0
17	Once	0	Predator	Coleoptera	Dytiscidae	Graptodytes	pictus	0	0
17	Once	0	Predator	Coleoptera	Gyrinidae	Gyrinidae	Species	0	0
17	Once	0	Predator	Coleoptera	Hydrophilidae	Hydroporus	planus	0	0
17	Once	0	Predator	Coleoptera	Noteridae	Noterus	crassicornus c.f clavicornis	0	0
17	Once	0	Opportunistic predator	Coleoptera	Hydrophilidae	Laccobius	Species	0	0
17	Once	0	Opportunistic predator	Coleoptera	Haliplidae	Haliplus	Species	0	0
17	Once	0	Predator	Coleoptera	Dytiscidae	Hydroglyphus	pussilus	0	0
17	Once	0	Opportunistic predator	Coleoptera	Hydrophilidae	Enochrus	melanochephalus	0	0
17	Once	0	Opportunistic predator	Coleoptera	Haliplidae	Peltodytes	Caesus	0	0
17	Once	0	Predator	Hemiptera	Gerridae	Gerris	odontogaster	0	0
17	Once	0	Predator	Hemiptera	Naucoridae	Ilyocorus	cimicoides	0	0
17	Once	0	Predator	Hemiptera	Nepidae	Nepa	cinerea	0	0
17	Once	0	Predator	Hemiptera	Notonectidae	Notonecta	Species	0	0
17	Once	0	Predator	Hemiptera	Pleidae	Plea	minutissima	0	0
17	Once	0	Predator	Hemiptera	Gerridae	Gerris	thoracicus	0	0
17	Once	0	Unspecified	Hemiptera	Sigaridae	Sigara	Species	4.549081964	1
17	Once	0	Predator	Hemiptera	Veliidae	Microvelia	reticulata	0.694051387	2
17	Once	0	Predator	Hemiptera	Hebridae	Hebrus	pussilus	0	0
17	Once	0	Predator	Odonata	Ceonagrionidae	Ishnura	elegans	28.03018954	5
17	Once	0	Predator	Megaloptera	Sialidae	Sialis	lutaria	0	0
18	Twice	0	Predator	Aranea	Cybaeidae	Argyroneta	aquatica	0	0
18	Twice	0	Predator	Aranea	Lycosidae	Arctosa	leopardus	0	0
18	Twice	0	Predator	Aranea	Lycosidae	Pirata	piraticus	22.46708707	4
18	Twice	0	Predator	Aranea	Lyniphyiidae	Lyniphiidae	Species	0	0
18	Twice	0	Predator	Aranea	Pisauridae	Dolomedes	fimbriatus	0	0
18	Twice	0	Predator	Aranea	Tetrachnatidae	Tetrachnagnatha	extensa	0	0
18	Twice	0	Predator	Coleoptera	Dytiscidae	Colymbetes	fuscus	0	0
18	Twice	0	Predator	Coleoptera	Dytiscidae	Agabus	bipistulatus	0	0
18	Twice	0	Predator	Coleoptera	Dytiscidae	Hydroporinae	Species	0	0
18	Twice	0	Predator	Coleoptera	Dytiscidae	Laccophilus	minutus	0	0
18	Twice	0	Predator	Coleoptera	Dytiscidae	Hygrotus	versicolor	0	0
18	Twice	0	Predator	Coleoptera	Dytiscidae	Hygrotus	flavicollis	0	0
18	Twice	0	Predator	Coleoptera	Dytiscidae	Hydroglyphus	pictus	0	0
18	Twice	0	Predator	Coleoptera	Dytiscidae	Graptodytes	pictus	0	0
18	Twice	0	Predator	Coleoptera	Gyrinidae	Gyrinidae	Species	0	0
18	Twice	0	Predator	Coleoptera	Hydrophilidae	Hydroporus	planus	0	0
18	Twice	0	Predator	Coleoptera	Noteridae	Noterus	crassicornus c.f clavicornis	2.326172404	1
18	Twice	0	Opportunistic predator	Coleoptera	Hydrophilidae	Laccobius	Species	0	0
18	Twice	0	Opportunistic predator	Coleoptera	Haliplidae	Haliplus	Species	0	0
18	Twice	0	Predator	Coleoptera	Dytiscidae	Hydroglyphus	pussilus	0	0
18	Twice	0	Opportunistic predator	Coleoptera	Hydrophilidae	Enochrus	melanochephalus	0	0
18	Twice	0	Opportunistic predator	Coleoptera	Haliplidae	Peltodytes	Caesus	0	0
18	Twice	0	Predator	Hemiptera	Gerridae	Gerris	odontogaster	0	0
18	Twice	0	Predator	Hemiptera	Naucoridae	Ilyocorus	cimicoides	0	0
18	Twice	0	Predator	Hemiptera	Nepidae	Nepa	cinerea	0	0
18	Twice	0	Predator	Hemiptera	Notonectidae	Notonecta	Species	31.46280581	2
18	Twice	0	Predator	Hemiptera	Pleidae	Plea	minutissima	0	0
18	Twice	0	Predator	Hemiptera	Gerridae	Gerris	thoracicus	0	0
18	Twice	0	Unspecified	Hemiptera	Sigaridae	Sigara	Species	0	0
18	Twice	0	Predator	Hemiptera	Veliidae	Microvelia	reticulata	4.511334016	13
18	Twice	0	Predator	Hemiptera	Hebridae	Hebrus	pussilus	1.66044775	4
18	Twice	0	Predator	Odonata	Ceonagrionidae	Ishnura	elegans	112.1207582	3
18	Twice	0	Predator	Megaloptera	Sialidae	Sialis	lutaria	0	0
20	Control	0	Predator	Aranea	Cybaeidae	Argyroneta	aquatica	0	0
20	Control	0	Predator	Aranea	Lycosidae	Arctosa	leopardus	0	0
20	Control	0	Predator	Aranea	Lycosidae	Pirata	piraticus	11.23354353	2
20	Control	0	Predator	Aranea	Lyniphyiidae	Lyniphiidae	Species	0	0
20	Control	0	Predator	Aranea	Pisauridae	Dolomedes	fimbriatus	0	0
20	Control	0	Predator	Aranea	Tetrachnatidae	Tetrachnagnatha	extensa	0	0
20	Control	0	Predator	Coleoptera	Dytiscidae	Colymbetes	fuscus	0	0
20	Control	0	Predator	Coleoptera	Dytiscidae	Agabus	bipistulatus	0	0
20	Control	0	Predator	Coleoptera	Dytiscidae	Hydroporinae	Species	0	0
20	Control	0	Predator	Coleoptera	Dytiscidae	Laccophilus	minutus	1.315467339	1
20	Control	0	Predator	Coleoptera	Dytiscidae	Hygrotus	versicolor	0	0
20	Control	0	Predator	Coleoptera	Dytiscidae	Hygrotus	flavicollis	0	0
20	Control	0	Predator	Coleoptera	Dytiscidae	Hydroglyphus	pictus	0	0
20	Control	0	Predator	Coleoptera	Dytiscidae	Graptodytes	pictus	0.567159617	1
20	Control	0	Predator	Coleoptera	Gyrinidae	Gyrinidae	Species	0	0
20	Control	0	Predator	Coleoptera	Hydrophilidae	Hydroporus	planus	0	0
20	Control	0	Predator	Coleoptera	Noteridae	Noterus	crassicornus c.f clavicornis	6.978517213	3
20	Control	0	Opportunistic predator	Coleoptera	Hydrophilidae	Laccobius	Species	0	0
20	Control	0	Opportunistic predator	Coleoptera	Haliplidae	Haliplus	Species	0	0
20	Control	0	Predator	Coleoptera	Dytiscidae	Hydroglyphus	pussilus	0.961891433	2
20	Control	0	Opportunistic predator	Coleoptera	Hydrophilidae	Enochrus	melanochephalus	0	0
20	Control	0	Opportunistic predator	Coleoptera	Haliplidae	Peltodytes	Caesus	1.200066529	1
20	Control	0	Predator	Hemiptera	Gerridae	Gerris	odontogaster	0	0
20	Control	0	Predator	Hemiptera	Naucoridae	Ilyocorus	cimicoides	14.01509477	1
20	Control	0	Predator	Hemiptera	Nepidae	Nepa	cinerea	0	0
20	Control	0	Predator	Hemiptera	Notonectidae	Notonecta	Species	62.92561162	4
20	Control	0	Predator	Hemiptera	Pleidae	Plea	minutissima	0	0
20	Control	0	Predator	Hemiptera	Gerridae	Gerris	thoracicus	0	0
20	Control	0	Unspecified	Hemiptera	Sigaridae	Sigara	Species	0	0
20	Control	0	Predator	Hemiptera	Veliidae	Microvelia	reticulata	4.511334016	13
20	Control	0	Predator	Hemiptera	Hebridae	Hebrus	pussilus	0	0
20	Control	0	Predator	Odonata	Ceonagrionidae	Ishnura	elegans	42.04528432	9
20	Control	0	Predator	Megaloptera	Sialidae	Sialis	lutaria	0	0
23	Once	0	Predator	Aranea	Cybaeidae	Argyroneta	aquatica	0	0
23	Once	0	Predator	Aranea	Lycosidae	Arctosa	leopardus	0	0
23	Once	0	Predator	Aranea	Lycosidae	Pirata	piraticus	0	0
23	Once	0	Predator	Aranea	Lyniphyiidae	Lyniphiidae	Species	0	0
23	Once	0	Predator	Aranea	Pisauridae	Dolomedes	fimbriatus	0	0
23	Once	0	Predator	Aranea	Tetrachnatidae	Tetrachnagnatha	extensa	0	0
23	Once	0	Predator	Coleoptera	Dytiscidae	Colymbetes	fuscus	0	0
23	Once	0	Predator	Coleoptera	Dytiscidae	Agabus	bipistulatus	0	0
23	Once	0	Predator	Coleoptera	Dytiscidae	Hydroporinae	Species	0	0
23	Once	0	Predator	Coleoptera	Dytiscidae	Laccophilus	minutus	1.315467339	1
23	Once	0	Predator	Coleoptera	Dytiscidae	Hygrotus	versicolor	0	0
23	Once	0	Predator	Coleoptera	Dytiscidae	Hygrotus	flavicollis	0	0
23	Once	0	Predator	Coleoptera	Dytiscidae	Hydroglyphus	pictus	0	0
23	Once	0	Predator	Coleoptera	Dytiscidae	Graptodytes	pictus	0	0
23	Once	0	Predator	Coleoptera	Gyrinidae	Gyrinidae	Species	0	0
23	Once	0	Predator	Coleoptera	Hydrophilidae	Hydroporus	planus	0	0
23	Once	0	Predator	Coleoptera	Noteridae	Noterus	crassicornus c.f clavicornis	0	0
23	Once	0	Opportunistic predator	Coleoptera	Hydrophilidae	Laccobius	Species	0	0
23	Once	0	Opportunistic predator	Coleoptera	Haliplidae	Haliplus	Species	0	0
23	Once	0	Predator	Coleoptera	Dytiscidae	Hydroglyphus	pussilus	0	0
23	Once	0	Opportunistic predator	Coleoptera	Hydrophilidae	Enochrus	melanochephalus	0	0
23	Once	0	Opportunistic predator	Coleoptera	Haliplidae	Peltodytes	Caesus	0	0
23	Once	0	Predator	Hemiptera	Gerridae	Gerris	odontogaster	0	0
23	Once	0	Predator	Hemiptera	Naucoridae	Ilyocorus	cimicoides	14.01509477	1
23	Once	0	Predator	Hemiptera	Nepidae	Nepa	cinerea	0	0
23	Once	0	Predator	Hemiptera	Notonectidae	Notonecta	Species	47.19420871	3
23	Once	0	Predator	Hemiptera	Pleidae	Plea	minutissima	0	0
23	Once	0	Predator	Hemiptera	Gerridae	Gerris	thoracicus	9.121399517	1
23	Once	0	Unspecified	Hemiptera	Sigaridae	Sigara	Species	0	0
23	Once	0	Predator	Hemiptera	Veliidae	Microvelia	reticulata	10.7577965	31
23	Once	0	Predator	Hemiptera	Hebridae	Hebrus	pussilus	0.415111938	1
23	Once	0	Predator	Odonata	Ceonagrionidae	Ishnura	elegans	112.1207582	1
23	Once	0	Predator	Megaloptera	Sialidae	Sialis	lutaria	0	0
25	Twice	0	Predator	Aranea	Cybaeidae	Argyroneta	aquatica	0	0
25	Twice	0	Predator	Aranea	Lycosidae	Arctosa	leopardus	0	0
25	Twice	0	Predator	Aranea	Lycosidae	Pirata	piraticus	5.616771767	1
25	Twice	0	Predator	Aranea	Lyniphyiidae	Lyniphiidae	Species	0	0
25	Twice	0	Predator	Aranea	Pisauridae	Dolomedes	fimbriatus	0	0
25	Twice	0	Predator	Aranea	Tetrachnatidae	Tetrachnagnatha	extensa	0	0
25	Twice	0	Predator	Coleoptera	Dytiscidae	Colymbetes	fuscus	0	0
25	Twice	0	Predator	Coleoptera	Dytiscidae	Agabus	bipistulatus	0	0
25	Twice	0	Predator	Coleoptera	Dytiscidae	Hydroporinae	Species	0	0
25	Twice	0	Predator	Coleoptera	Dytiscidae	Laccophilus	minutus	0	0
25	Twice	0	Predator	Coleoptera	Dytiscidae	Hygrotus	versicolor	0	0
25	Twice	0	Predator	Coleoptera	Dytiscidae	Hygrotus	flavicollis	0	0
25	Twice	0	Predator	Coleoptera	Dytiscidae	Hydroglyphus	pictus	0	0
25	Twice	0	Predator	Coleoptera	Dytiscidae	Graptodytes	pictus	0	0
25	Twice	0	Predator	Coleoptera	Gyrinidae	Gyrinidae	Species	0	0
25	Twice	0	Predator	Coleoptera	Hydrophilidae	Hydroporus	planus	0	0
25	Twice	0	Predator	Coleoptera	Noteridae	Noterus	crassicornus c.f clavicornis	0	0
25	Twice	0	Opportunistic predator	Coleoptera	Hydrophilidae	Laccobius	Species	0	0
25	Twice	0	Opportunistic predator	Coleoptera	Haliplidae	Haliplus	Species	0	0
25	Twice	0	Predator	Coleoptera	Dytiscidae	Hydroglyphus	pussilus	0	0
25	Twice	0	Opportunistic predator	Coleoptera	Hydrophilidae	Enochrus	melanochephalus	0	0
25	Twice	0	Opportunistic predator	Coleoptera	Haliplidae	Peltodytes	Caesus	0	0
25	Twice	0	Predator	Hemiptera	Gerridae	Gerris	odontogaster	0	0
25	Twice	0	Predator	Hemiptera	Naucoridae	Ilyocorus	cimicoides	0	0
25	Twice	0	Predator	Hemiptera	Nepidae	Nepa	cinerea	0	0
25	Twice	0	Predator	Hemiptera	Notonectidae	Notonecta	Species	62.92561162	4
25	Twice	0	Predator	Hemiptera	Pleidae	Plea	minutissima	0	0
25	Twice	0	Predator	Hemiptera	Gerridae	Gerris	thoracicus	0	0
25	Twice	0	Unspecified	Hemiptera	Sigaridae	Sigara	Species	0	0
25	Twice	0	Predator	Hemiptera	Veliidae	Microvelia	reticulata	3.817282629	11
25	Twice	0	Predator	Hemiptera	Hebridae	Hebrus	pussilus	0	0
25	Twice	0	Predator	Odonata	Ceonagrionidae	Ishnura	elegans	0	0
25	Twice	0	Predator	Megaloptera	Sialidae	Sialis	lutaria	17.5346158	1
26	Control	0	Predator	Aranea	Cybaeidae	Argyroneta	aquatica	0	0
26	Control	0	Predator	Aranea	Lycosidae	Arctosa	leopardus	0	0
26	Control	0	Predator	Aranea	Lycosidae	Pirata	piraticus	11.23354353	2
26	Control	0	Predator	Aranea	Lyniphyiidae	Lyniphiidae	Species	0	0
26	Control	0	Predator	Aranea	Pisauridae	Dolomedes	fimbriatus	0	0
26	Control	0	Predator	Aranea	Tetrachnatidae	Tetrachnagnatha	extensa	0	0
26	Control	0	Predator	Coleoptera	Dytiscidae	Colymbetes	fuscus	0	0
26	Control	0	Predator	Coleoptera	Dytiscidae	Agabus	bipistulatus	0	0
26	Control	0	Predator	Coleoptera	Dytiscidae	Hydroporinae	Species	0	0
26	Control	0	Predator	Coleoptera	Dytiscidae	Laccophilus	minutus	1.315467339	1
26	Control	0	Predator	Coleoptera	Dytiscidae	Hygrotus	versicolor	0	0
26	Control	0	Predator	Coleoptera	Dytiscidae	Hygrotus	flavicollis	0	0
26	Control	0	Predator	Coleoptera	Dytiscidae	Hydroglyphus	pictus	0	0
26	Control	0	Predator	Coleoptera	Dytiscidae	Graptodytes	pictus	0	0
26	Control	0	Predator	Coleoptera	Gyrinidae	Gyrinidae	Species	0	0
26	Control	0	Predator	Coleoptera	Hydrophilidae	Hydroporus	planus	0	0
26	Control	0	Predator	Coleoptera	Noteridae	Noterus	crassicornus c.f clavicornis	2.326172404	1
26	Control	0	Opportunistic predator	Coleoptera	Hydrophilidae	Laccobius	Species	0	0
26	Control	0	Opportunistic predator	Coleoptera	Haliplidae	Haliplus	Species	0	0
26	Control	0	Predator	Coleoptera	Dytiscidae	Hydroglyphus	pussilus	0	0
26	Control	0	Opportunistic predator	Coleoptera	Hydrophilidae	Enochrus	melanochephalus	0	0
26	Control	0	Opportunistic predator	Coleoptera	Haliplidae	Peltodytes	Caesus	0	0
26	Control	0	Predator	Hemiptera	Gerridae	Gerris	odontogaster	0	0
26	Control	0	Predator	Hemiptera	Naucoridae	Ilyocorus	cimicoides	0	0
26	Control	0	Predator	Hemiptera	Nepidae	Nepa	cinerea	0	0
26	Control	0	Predator	Hemiptera	Notonectidae	Notonecta	Species	110.1198203	7
26	Control	0	Predator	Hemiptera	Pleidae	Plea	minutissima	0	0
26	Control	0	Predator	Hemiptera	Gerridae	Gerris	thoracicus	0	0
26	Control	0	Unspecified	Hemiptera	Sigaridae	Sigara	Species	0	0
26	Control	0	Predator	Hemiptera	Veliidae	Microvelia	reticulata	17.35128468	50
26	Control	0	Predator	Hemiptera	Hebridae	Hebrus	pussilus	2.075559688	5
26	Control	0	Predator	Odonata	Ceonagrionidae	Ishnura	elegans	14.01509477	4
26	Control	0	Predator	Megaloptera	Sialidae	Sialis	lutaria	17.5346158	1
28	Once	0	Predator	Aranea	Cybaeidae	Argyroneta	aquatica	0	0
28	Once	0	Predator	Aranea	Lycosidae	Arctosa	leopardus	0	0
28	Once	0	Predator	Aranea	Lycosidae	Pirata	piraticus	16.8503153	3
28	Once	0	Predator	Aranea	Lyniphyiidae	Lyniphiidae	Species	0	0
28	Once	0	Predator	Aranea	Pisauridae	Dolomedes	fimbriatus	0	0
28	Once	0	Predator	Aranea	Tetrachnatidae	Tetrachnagnatha	extensa	0	0
28	Once	0	Predator	Coleoptera	Dytiscidae	Colymbetes	fuscus	0	0
28	Once	0	Predator	Coleoptera	Dytiscidae	Agabus	bipistulatus	0	0
28	Once	0	Predator	Coleoptera	Dytiscidae	Hydroporinae	Species	0	0
28	Once	0	Predator	Coleoptera	Dytiscidae	Laccophilus	minutus	0	0
28	Once	0	Predator	Coleoptera	Dytiscidae	Hygrotus	versicolor	0	0
28	Once	0	Predator	Coleoptera	Dytiscidae	Hygrotus	flavicollis	0	0
28	Once	0	Predator	Coleoptera	Dytiscidae	Hydroglyphus	pictus	0	0
28	Once	0	Predator	Coleoptera	Dytiscidae	Graptodytes	pictus	0	0
28	Once	0	Predator	Coleoptera	Gyrinidae	Gyrinidae	Species	0	0
28	Once	0	Predator	Coleoptera	Hydrophilidae	Hydroporus	planus	0	0
28	Once	0	Predator	Coleoptera	Noteridae	Noterus	crassicornus c.f clavicornis	0	0
28	Once	0	Opportunistic predator	Coleoptera	Hydrophilidae	Laccobius	Species	0	0
28	Once	0	Opportunistic predator	Coleoptera	Haliplidae	Haliplus	Species	0	0
28	Once	0	Predator	Coleoptera	Dytiscidae	Hydroglyphus	pussilus	0	0
28	Once	0	Opportunistic predator	Coleoptera	Hydrophilidae	Enochrus	melanochephalus	0	0
28	Once	0	Opportunistic predator	Coleoptera	Haliplidae	Peltodytes	Caesus	0	0
28	Once	0	Predator	Hemiptera	Gerridae	Gerris	odontogaster	0	0
28	Once	0	Predator	Hemiptera	Naucoridae	Ilyocorus	cimicoides	0	0
28	Once	0	Predator	Hemiptera	Nepidae	Nepa	cinerea	0	0
28	Once	0	Predator	Hemiptera	Notonectidae	Notonecta	Species	78.65701452	5
28	Once	0	Predator	Hemiptera	Pleidae	Plea	minutissima	0	0
28	Once	0	Predator	Hemiptera	Gerridae	Gerris	thoracicus	9.121399517	1
28	Once	0	Unspecified	Hemiptera	Sigaridae	Sigara	Species	0	0
28	Once	0	Predator	Hemiptera	Veliidae	Microvelia	reticulata	4.85835971	14
28	Once	0	Predator	Hemiptera	Hebridae	Hebrus	pussilus	0.415111938	1
28	Once	0	Predator	Odonata	Ceonagrionidae	Ishnura	elegans	42.04528432	8
28	Once	0	Predator	Megaloptera	Sialidae	Sialis	lutaria	35.06923159	2
29	Twice	0	Predator	Aranea	Cybaeidae	Argyroneta	aquatica	0	0
29	Twice	0	Predator	Aranea	Lycosidae	Arctosa	leopardus	0	0
29	Twice	0	Predator	Aranea	Lycosidae	Pirata	piraticus	5.616771767	1
29	Twice	0	Predator	Aranea	Lyniphyiidae	Lyniphiidae	Species	0	0
29	Twice	0	Predator	Aranea	Pisauridae	Dolomedes	fimbriatus	0	0
29	Twice	0	Predator	Aranea	Tetrachnatidae	Tetrachnagnatha	extensa	0	0
29	Twice	0	Predator	Coleoptera	Dytiscidae	Colymbetes	fuscus	0	0
29	Twice	0	Predator	Coleoptera	Dytiscidae	Agabus	bipistulatus	0	0
29	Twice	0	Predator	Coleoptera	Dytiscidae	Hydroporinae	Species	0	0
29	Twice	0	Predator	Coleoptera	Dytiscidae	Laccophilus	minutus	1.315467339	1
29	Twice	0	Predator	Coleoptera	Dytiscidae	Hygrotus	versicolor	0	0
29	Twice	0	Predator	Coleoptera	Dytiscidae	Hygrotus	flavicollis	0	0
29	Twice	0	Predator	Coleoptera	Dytiscidae	Hydroglyphus	pictus	0	0
29	Twice	0	Predator	Coleoptera	Dytiscidae	Graptodytes	pictus	0	0
29	Twice	0	Predator	Coleoptera	Gyrinidae	Gyrinidae	Species	0	0
29	Twice	0	Predator	Coleoptera	Hydrophilidae	Hydroporus	planus	0	0
29	Twice	0	Predator	Coleoptera	Noteridae	Noterus	crassicornus c.f clavicornis	2.326172404	1
29	Twice	0	Opportunistic predator	Coleoptera	Hydrophilidae	Laccobius	Species	0	0
29	Twice	0	Opportunistic predator	Coleoptera	Haliplidae	Haliplus	Species	0	0
29	Twice	0	Predator	Coleoptera	Dytiscidae	Hydroglyphus	pussilus	0	0
29	Twice	0	Opportunistic predator	Coleoptera	Hydrophilidae	Enochrus	melanochephalus	0	0
29	Twice	0	Opportunistic predator	Coleoptera	Haliplidae	Peltodytes	Caesus	0	0
29	Twice	0	Predator	Hemiptera	Gerridae	Gerris	odontogaster	0	0
29	Twice	0	Predator	Hemiptera	Naucoridae	Ilyocorus	cimicoides	0	0
29	Twice	0	Predator	Hemiptera	Nepidae	Nepa	cinerea	0	0
29	Twice	0	Predator	Hemiptera	Notonectidae	Notonecta	Species	0	0
29	Twice	0	Predator	Hemiptera	Pleidae	Plea	minutissima	0	0
29	Twice	0	Predator	Hemiptera	Gerridae	Gerris	thoracicus	0	0
29	Twice	0	Unspecified	Hemiptera	Sigaridae	Sigara	Species	0	0
29	Twice	0	Predator	Hemiptera	Veliidae	Microvelia	reticulata	0.347025694	1
29	Twice	0	Predator	Hemiptera	Hebridae	Hebrus	pussilus	0	0
29	Twice	0	Predator	Odonata	Ceonagrionidae	Ishnura	elegans	42.04528432	5
29	Twice	0	Predator	Megaloptera	Sialidae	Sialis	lutaria	0	0
31	Control	0	Predator	Aranea	Cybaeidae	Argyroneta	aquatica	0	0
31	Control	0	Predator	Aranea	Lycosidae	Arctosa	leopardus	0	0
31	Control	0	Predator	Aranea	Lycosidae	Pirata	piraticus	16.8503153	3
31	Control	0	Predator	Aranea	Lyniphyiidae	Lyniphiidae	Species	0	0
31	Control	0	Predator	Aranea	Pisauridae	Dolomedes	fimbriatus	0	0
31	Control	0	Predator	Aranea	Tetrachnatidae	Tetrachnagnatha	extensa	8.0442506	1
31	Control	0	Predator	Coleoptera	Dytiscidae	Colymbetes	fuscus	0	0
31	Control	0	Predator	Coleoptera	Dytiscidae	Agabus	bipistulatus	0	0
31	Control	0	Predator	Coleoptera	Dytiscidae	Hydroporinae	Species	0	0
31	Control	0	Predator	Coleoptera	Dytiscidae	Laccophilus	minutus	0	0
31	Control	0	Predator	Coleoptera	Dytiscidae	Hygrotus	versicolor	0	0
31	Control	0	Predator	Coleoptera	Dytiscidae	Hygrotus	flavicollis	0	0
31	Control	0	Predator	Coleoptera	Dytiscidae	Hydroglyphus	pictus	0	0
31	Control	0	Predator	Coleoptera	Dytiscidae	Graptodytes	pictus	0	0
31	Control	0	Predator	Coleoptera	Gyrinidae	Gyrinidae	Species	0	0
31	Control	0	Predator	Coleoptera	Hydrophilidae	Hydroporus	planus	0	0
31	Control	0	Predator	Coleoptera	Noteridae	Noterus	crassicornus c.f clavicornis	0	0
31	Control	0	Opportunistic predator	Coleoptera	Hydrophilidae	Laccobius	Species	1.035796608	1
31	Control	0	Opportunistic predator	Coleoptera	Haliplidae	Haliplus	Species	0	0
31	Control	0	Predator	Coleoptera	Dytiscidae	Hydroglyphus	pussilus	0	0
31	Control	0	Opportunistic predator	Coleoptera	Hydrophilidae	Enochrus	melanochephalus	0	0
31	Control	0	Opportunistic predator	Coleoptera	Haliplidae	Peltodytes	Caesus	0	0
31	Control	0	Predator	Hemiptera	Gerridae	Gerris	odontogaster	0	0
31	Control	0	Predator	Hemiptera	Naucoridae	Ilyocorus	cimicoides	0	0
31	Control	0	Predator	Hemiptera	Nepidae	Nepa	cinerea	0	0
31	Control	0	Predator	Hemiptera	Notonectidae	Notonecta	Species	0	0
31	Control	0	Predator	Hemiptera	Pleidae	Plea	minutissima	0	0
31	Control	0	Predator	Hemiptera	Gerridae	Gerris	thoracicus	0	0
31	Control	0	Unspecified	Hemiptera	Sigaridae	Sigara	Species	0	0
31	Control	0	Predator	Hemiptera	Veliidae	Microvelia	reticulata	8.675642339	25
31	Control	0	Predator	Hemiptera	Hebridae	Hebrus	pussilus	0.415111938	1
31	Control	0	Predator	Odonata	Ceonagrionidae	Ishnura	elegans	140.1509477	7
31	Control	0	Predator	Megaloptera	Sialidae	Sialis	lutaria	17.5346158	1
32	Once	0	Predator	Aranea	Cybaeidae	Argyroneta	aquatica	0	0
32	Once	0	Predator	Aranea	Lycosidae	Arctosa	leopardus	6.187538848	1
32	Once	0	Predator	Aranea	Lycosidae	Pirata	piraticus	11.23354353	2
32	Once	0	Predator	Aranea	Lyniphyiidae	Lyniphiidae	Species	0	0
32	Once	0	Predator	Aranea	Pisauridae	Dolomedes	fimbriatus	0	0
32	Once	0	Predator	Aranea	Tetrachnatidae	Tetrachnagnatha	extensa	0	0
32	Once	0	Predator	Coleoptera	Dytiscidae	Colymbetes	fuscus	0	0
32	Once	0	Predator	Coleoptera	Dytiscidae	Agabus	bipistulatus	0	0
32	Once	0	Predator	Coleoptera	Dytiscidae	Hydroporinae	Species	0	0
32	Once	0	Predator	Coleoptera	Dytiscidae	Laccophilus	minutus	0	0
32	Once	0	Predator	Coleoptera	Dytiscidae	Hygrotus	versicolor	0	0
32	Once	0	Predator	Coleoptera	Dytiscidae	Hygrotus	flavicollis	0	0
32	Once	0	Predator	Coleoptera	Dytiscidae	Hydroglyphus	pictus	0	0
32	Once	0	Predator	Coleoptera	Dytiscidae	Graptodytes	pictus	0	0
32	Once	0	Predator	Coleoptera	Gyrinidae	Gyrinidae	Species	0	0
32	Once	0	Predator	Coleoptera	Hydrophilidae	Hydroporus	planus	0	0
32	Once	0	Predator	Coleoptera	Noteridae	Noterus	crassicornus c.f clavicornis	4.652344809	2
32	Once	0	Opportunistic predator	Coleoptera	Hydrophilidae	Laccobius	Species	0	0
32	Once	0	Opportunistic predator	Coleoptera	Haliplidae	Haliplus	Species	0	0
32	Once	0	Predator	Coleoptera	Dytiscidae	Hydroglyphus	pussilus	0	0
32	Once	0	Opportunistic predator	Coleoptera	Hydrophilidae	Enochrus	melanochephalus	0	0
32	Once	0	Opportunistic predator	Coleoptera	Haliplidae	Peltodytes	Caesus	0	0
32	Once	0	Predator	Hemiptera	Gerridae	Gerris	odontogaster	0	0
32	Once	0	Predator	Hemiptera	Naucoridae	Ilyocorus	cimicoides	0	0
32	Once	0	Predator	Hemiptera	Nepidae	Nepa	cinerea	0	0
32	Once	0	Predator	Hemiptera	Notonectidae	Notonecta	Species	0	0
32	Once	0	Predator	Hemiptera	Pleidae	Plea	minutissima	0	0
32	Once	0	Predator	Hemiptera	Gerridae	Gerris	thoracicus	0	0
32	Once	0	Unspecified	Hemiptera	Sigaridae	Sigara	Species	0	0
32	Once	0	Predator	Hemiptera	Veliidae	Microvelia	reticulata	3.123231242	9
32	Once	0	Predator	Hemiptera	Hebridae	Hebrus	pussilus	0.415111938	1
32	Once	0	Predator	Odonata	Ceonagrionidae	Ishnura	elegans	28.03018954	3
32	Once	0	Predator	Megaloptera	Sialidae	Sialis	lutaria	245.4846211	14
34	Twice	0	Predator	Aranea	Cybaeidae	Argyroneta	aquatica	0	0
34	Twice	0	Predator	Aranea	Lycosidae	Arctosa	leopardus	0	0
34	Twice	0	Predator	Aranea	Lycosidae	Pirata	piraticus	0	0
34	Twice	0	Predator	Aranea	Lyniphyiidae	Lyniphiidae	Species	0	0
34	Twice	0	Predator	Aranea	Pisauridae	Dolomedes	fimbriatus	0	0
34	Twice	0	Predator	Aranea	Tetrachnatidae	Tetrachnagnatha	extensa	0	0
34	Twice	0	Predator	Coleoptera	Dytiscidae	Colymbetes	fuscus	0	0
34	Twice	0	Predator	Coleoptera	Dytiscidae	Agabus	bipistulatus	0	0
34	Twice	0	Predator	Coleoptera	Dytiscidae	Hydroporinae	Species	0	0
34	Twice	0	Predator	Coleoptera	Dytiscidae	Laccophilus	minutus	2.630934678	2
34	Twice	0	Predator	Coleoptera	Dytiscidae	Hygrotus	versicolor	0	0
34	Twice	0	Predator	Coleoptera	Dytiscidae	Hygrotus	flavicollis	0	0
34	Twice	0	Predator	Coleoptera	Dytiscidae	Hydroglyphus	pictus	0	0
34	Twice	0	Predator	Coleoptera	Dytiscidae	Graptodytes	pictus	0	0
34	Twice	0	Predator	Coleoptera	Gyrinidae	Gyrinidae	Species	0	0
34	Twice	0	Predator	Coleoptera	Hydrophilidae	Hydroporus	planus	0	0
34	Twice	0	Predator	Coleoptera	Noteridae	Noterus	crassicornus c.f clavicornis	4.652344809	2
34	Twice	0	Opportunistic predator	Coleoptera	Hydrophilidae	Laccobius	Species	0	0
34	Twice	0	Opportunistic predator	Coleoptera	Haliplidae	Haliplus	Species	0	0
34	Twice	0	Predator	Coleoptera	Dytiscidae	Hydroglyphus	pussilus	0	0
34	Twice	0	Opportunistic predator	Coleoptera	Hydrophilidae	Enochrus	melanochephalus	0	0
34	Twice	0	Opportunistic predator	Coleoptera	Haliplidae	Peltodytes	Caesus	0	0
34	Twice	0	Predator	Hemiptera	Gerridae	Gerris	odontogaster	0	0
34	Twice	0	Predator	Hemiptera	Naucoridae	Ilyocorus	cimicoides	0	0
34	Twice	0	Predator	Hemiptera	Nepidae	Nepa	cinerea	0	0
34	Twice	0	Predator	Hemiptera	Notonectidae	Notonecta	Species	110.1198203	7
34	Twice	0	Predator	Hemiptera	Pleidae	Plea	minutissima	0	0
34	Twice	0	Predator	Hemiptera	Gerridae	Gerris	thoracicus	9.121399517	1
34	Twice	0	Unspecified	Hemiptera	Sigaridae	Sigara	Species	0	0
34	Twice	0	Predator	Hemiptera	Veliidae	Microvelia	reticulata	0	0
34	Twice	0	Predator	Hemiptera	Hebridae	Hebrus	pussilus	0	0
34	Twice	0	Predator	Odonata	Ceonagrionidae	Ishnura	elegans	56.06037909	7
34	Twice	0	Predator	Megaloptera	Sialidae	Sialis	lutaria	0	0
5	Control	1	Predator	Aranea	Cybaeidae	Argyroneta	aquatica	0	0
5	Control	1	Predator	Aranea	Lycosidae	Arctosa	leopardus	0	0
5	Control	1	Predator	Aranea	Lycosidae	Pirata	piraticus	61.76120132	3
5	Control	1	Predator	Aranea	Lyniphyiidae	Lyniphiidae	species	0	0
5	Control	1	Predator	Aranea	Pisauridae	Dolomedes	fimbriatus	0	0
5	Control	1	Predator	Aranea	Tetrachnatidae	Tetrachnagnatha	extensa	0	0
5	Control	1	Predator	Coleoptera	Dytiscidae	Colymbetes	fuscus	0	0
5	Control	1	Predator	Coleoptera	Dytiscidae	Agabus	bipistulatus	82.91721504	3
5	Control	1	Predator	Coleoptera	Dytiscidae	Hydroporinae	species	0	0
5	Control	1	Predator	Coleoptera	Dytiscidae	Laccophilus	minutus	0	0
5	Control	1	Predator	Coleoptera	Dytiscidae	Hygrotus	versicolor	0	0
5	Control	1	Predator	Coleoptera	Dytiscidae	Hygrotus	flavicollis	0	0
5	Control	1	Predator	Coleoptera	Dytiscidae	Hydroglyphus	pictus	0	0
5	Control	1	Predator	Coleoptera	Dytiscidae	Graptodytes	pictus	0	0
5	Control	1	Predator	Coleoptera	Gyrinidae	Gyrinidae	species	0	0
5	Control	1	Predator	Coleoptera	Hydrophilidae	Hydroporus	planus	0	0
5	Control	1	Predator	Coleoptera	Noteridae	Noterus	crassicornus c.f clavicornis	0	0
5	Control	1	Opportunistic predator	Coleoptera	Hydrophilidae	Laccobius	species	0	0
5	Control	1	Opportunistic predator	Coleoptera	Haliplidae	Haliplus	species	0	0
5	Control	1	Predator	Coleoptera	Dytiscidae	Hydroglyphus	pussilus	0	0
5	Control	1	Opportunistic predator	Coleoptera	Hydrophilidae	Enochrus	melanochephalus	0	0
5	Control	1	Opportunistic predator	Coleoptera	Haliplidae	Peltodytes	Caesus	0	0
5	Control	1	Opportunistic predator	Coleoptera	Hydrophilidae	Hydrobius	Fuscipes	0	0
5	Control	1	Predator	Coleoptera	Dytiscidae	Marginatis	Larvae	25.54714294	1
5	Control	1	Predator	Coleoptera	Dytiscidae	Genus	Larvae	0	0
5	Control	1	Shredder	Coleoptera	Hydrophilidae	Helophorus	species	0	0
5	Control	1	Gatherer/collector	Coleoptera	Scirtidae	Genus	species	0	0
5	Control	1	Predator	Hemiptera	Gerridae	Gerris	odontogaster	0	0
5	Control	1	Predator	Hemiptera	Naucoridae	Ilyocorus	cimicoides	29.55074998	1
5	Control	1	Predator	Hemiptera	Nepidae	Nepa	cinerea	0	0
5	Control	1	Predator	Hemiptera	Notonectidae	Notonecta	species	875.8308939	25
5	Control	1	Predator	Hemiptera	Pleidae	Plea	minutissima	0	0
5	Control	1	Predator	Hemiptera	Gerridae	Gerris	thoracicus	0	0
5	Control	1	Unspecified	Hemiptera	Corixidae	Sigara	species	163.3285667	29
5	Control	1	Predator	Hemiptera	Veliidae	Microvelia	reticulata	0.254284038	2
5	Control	1	Predator	Hemiptera	Hebridae	Hebrus	pussilus	0	0
5	Control	1	Predator	Odonata	Ceonagrionidae	Ishnura	elegans	194.4220989	6
5	Control	1	Predator	Megaloptera	Sialidae	Sialis	lutaria	63.20124662	7
7	Once	1	Predator	Aranea	Cybaeidae	Argyroneta	aquatica	0	0
7	Once	1	Predator	Aranea	Lycosidae	Arctosa	leopardus	23.87441192	1
7	Once	1	Predator	Aranea	Lycosidae	Pirata	piraticus	20.58706711	1
7	Once	1	Predator	Aranea	Lyniphyiidae	Lyniphiidae	species	1.014570528	1
7	Once	1	Predator	Aranea	Pisauridae	Dolomedes	fimbriatus	0	0
7	Once	1	Predator	Aranea	Tetrachnatidae	Tetrachnagnatha	extensa	0	0
7	Once	1	Predator	Coleoptera	Dytiscidae	Colymbetes	fuscus	0	0
7	Once	1	Predator	Coleoptera	Dytiscidae	Agabus	bipistulatus	27.63907168	1
7	Once	1	Predator	Coleoptera	Dytiscidae	Hydroporinae	species	0	0
7	Once	1	Predator	Coleoptera	Dytiscidae	Laccophilus	minutus	0	0
7	Once	1	Predator	Coleoptera	Dytiscidae	Hygrotus	versicolor	0	0
7	Once	1	Predator	Coleoptera	Dytiscidae	Hygrotus	flavicollis	0	0
7	Once	1	Predator	Coleoptera	Dytiscidae	Hydroglyphus	pictus	0	0
7	Once	1	Predator	Coleoptera	Dytiscidae	Graptodytes	pictus	0	0
7	Once	1	Predator	Coleoptera	Gyrinidae	Gyrinidae	species	0	0
7	Once	1	Predator	Coleoptera	Hydrophilidae	Hydroporus	planus	0	0
7	Once	1	Predator	Coleoptera	Noteridae	Noterus	crassicornus c.f clavicornis	0	0
7	Once	1	Opportunistic predator	Coleoptera	Hydrophilidae	Laccobius	species	0	0
7	Once	1	Opportunistic predator	Coleoptera	Haliplidae	Haliplus	species	6.045644245	2
7	Once	1	Predator	Coleoptera	Dytiscidae	Hydroglyphus	pussilus	0	0
7	Once	1	Opportunistic predator	Coleoptera	Hydrophilidae	Enochrus	melanochephalus	0	0
7	Once	1	Opportunistic predator	Coleoptera	Haliplidae	Peltodytes	Caesus	0	0
7	Once	1	Opportunistic predator	Coleoptera	Hydrophilidae	Hydrobius	Fuscipes	0	0
7	Once	1	Predator	Coleoptera	Dytiscidae	Marginatis	Larvae	0	0
7	Once	1	Predator	Coleoptera	Dytiscidae	Genus	Larvae	204.3771435	8
7	Once	1	Shredder	Coleoptera	Hydrophilidae	Helophorus	species	0	0
7	Once	1	Gatherer/collector	Coleoptera	Scirtidae	Genus	species	0	0
7	Once	1	Predator	Hemiptera	Gerridae	Gerris	odontogaster	0	0
7	Once	1	Predator	Hemiptera	Naucoridae	Ilyocorus	cimicoides	443.2612498	15
7	Once	1	Predator	Hemiptera	Nepidae	Nepa	cinerea	0	0
7	Once	1	Predator	Hemiptera	Notonectidae	Notonecta	species	770.7311866	22
7	Once	1	Predator	Hemiptera	Pleidae	Plea	minutissima	0	0
7	Once	1	Predator	Hemiptera	Gerridae	Gerris	thoracicus	0	0
7	Once	1	Unspecified	Hemiptera	Corixidae	Sigara	species	185.8566449	33
7	Once	1	Predator	Hemiptera	Veliidae	Microvelia	reticulata	0.508568075	4
7	Once	1	Predator	Hemiptera	Hebridae	Hebrus	pussilus	0.165541977	1
7	Once	1	Predator	Odonata	Ceonagrionidae	Ishnura	elegans	583.2662966	18
7	Once	1	Predator	Megaloptera	Sialidae	Sialis	lutaria	189.6037399	21
8	Twice	1	Predator	Aranea	Cybaeidae	Argyroneta	aquatica	0	0
8	Twice	1	Predator	Aranea	Lycosidae	Arctosa	leopardus	0	0
8	Twice	1	Predator	Aranea	Lycosidae	Pirata	piraticus	0	0
8	Twice	1	Predator	Aranea	Lyniphyiidae	Lyniphiidae	species	0	0
8	Twice	1	Predator	Aranea	Pisauridae	Dolomedes	fimbriatus	0	0
8	Twice	1	Predator	Aranea	Tetrachnatidae	Tetrachnagnatha	extensa	0	0
8	Twice	1	Predator	Coleoptera	Dytiscidae	Colymbetes	fuscus	0	0
8	Twice	1	Predator	Coleoptera	Dytiscidae	Agabus	bipistulatus	55.27814336	2
8	Twice	1	Predator	Coleoptera	Dytiscidae	Hydroporinae	species	0	0
8	Twice	1	Predator	Coleoptera	Dytiscidae	Laccophilus	minutus	0	0
8	Twice	1	Predator	Coleoptera	Dytiscidae	Hygrotus	versicolor	0	0
8	Twice	1	Predator	Coleoptera	Dytiscidae	Hygrotus	flavicollis	0	0
8	Twice	1	Predator	Coleoptera	Dytiscidae	Hydroglyphus	pictus	0	0
8	Twice	1	Predator	Coleoptera	Dytiscidae	Graptodytes	pictus	0	0
8	Twice	1	Predator	Coleoptera	Gyrinidae	Gyrinidae	species	0	0
8	Twice	1	Predator	Coleoptera	Hydrophilidae	Hydroporus	planus	0	0
8	Twice	1	Predator	Coleoptera	Noteridae	Noterus	crassicornus c.f clavicornis	0	0
8	Twice	1	Opportunistic predator	Coleoptera	Hydrophilidae	Laccobius	species	0	0
8	Twice	1	Opportunistic predator	Coleoptera	Haliplidae	Haliplus	species	0	0
8	Twice	1	Predator	Coleoptera	Dytiscidae	Hydroglyphus	pussilus	0	0
8	Twice	1	Opportunistic predator	Coleoptera	Hydrophilidae	Enochrus	melanochephalus	0	0
8	Twice	1	Opportunistic predator	Coleoptera	Haliplidae	Peltodytes	Caesus	0	0
8	Twice	1	Opportunistic predator	Coleoptera	Hydrophilidae	Hydrobius	Fuscipes	0	0
8	Twice	1	Predator	Coleoptera	Dytiscidae	Marginatis	Larvae	0	0
8	Twice	1	Predator	Coleoptera	Dytiscidae	Genus	Larvae	102.1885718	4
8	Twice	1	Shredder	Coleoptera	Hydrophilidae	Helophorus	species	0	0
8	Twice	1	Gatherer/collector	Coleoptera	Scirtidae	Genus	species	0	0
8	Twice	1	Predator	Hemiptera	Gerridae	Gerris	odontogaster	7.683398435	1
8	Twice	1	Predator	Hemiptera	Naucoridae	Ilyocorus	cimicoides	0	0
8	Twice	1	Predator	Hemiptera	Nepidae	Nepa	cinerea	0	0
8	Twice	1	Predator	Hemiptera	Notonectidae	Notonecta	species	1191.130016	34
8	Twice	1	Predator	Hemiptera	Pleidae	Plea	minutissima	0	0
8	Twice	1	Predator	Hemiptera	Gerridae	Gerris	thoracicus	0	0
8	Twice	1	Unspecified	Hemiptera	Corixidae	Sigara	species	382.9773289	68
8	Twice	1	Predator	Hemiptera	Veliidae	Microvelia	reticulata	0	0
8	Twice	1	Predator	Hemiptera	Hebridae	Hebrus	pussilus	0	0
8	Twice	1	Predator	Odonata	Ceonagrionidae	Ishnura	elegans	0	0
8	Twice	1	Predator	Megaloptera	Sialidae	Sialis	lutaria	198.6324894	22
9	Control	1	Predator	Aranea	Cybaeidae	Argyroneta	aquatica	83.45647825	1
9	Control	1	Predator	Aranea	Lycosidae	Arctosa	leopardus	0	0
9	Control	1	Predator	Aranea	Lycosidae	Pirata	piraticus	41.17413422	2
9	Control	1	Predator	Aranea	Lyniphyiidae	Lyniphiidae	species	0	0
9	Control	1	Predator	Aranea	Pisauridae	Dolomedes	fimbriatus	0	0
9	Control	1	Predator	Aranea	Tetrachnatidae	Tetrachnagnatha	extensa	0	0
9	Control	1	Predator	Coleoptera	Dytiscidae	Colymbetes	fuscus	0	0
9	Control	1	Predator	Coleoptera	Dytiscidae	Agabus	bipistulatus	0	0
9	Control	1	Predator	Coleoptera	Dytiscidae	Hydroporinae	species	0	0
9	Control	1	Predator	Coleoptera	Dytiscidae	Laccophilus	minutus	1.670793155	1
9	Control	1	Predator	Coleoptera	Dytiscidae	Hygrotus	versicolor	0	0
9	Control	1	Predator	Coleoptera	Dytiscidae	Hygrotus	flavicollis	0	0
9	Control	1	Predator	Coleoptera	Dytiscidae	Hydroglyphus	pictus	0	0
9	Control	1	Predator	Coleoptera	Dytiscidae	Graptodytes	pictus	0	0
9	Control	1	Predator	Coleoptera	Gyrinidae	Gyrinidae	species	0	0
9	Control	1	Predator	Coleoptera	Hydrophilidae	Hydroporus	planus	7.693687701	3
9	Control	1	Predator	Coleoptera	Noteridae	Noterus	crassicornus c.f clavicornis	0	0
9	Control	1	Opportunistic predator	Coleoptera	Hydrophilidae	Laccobius	species	0	0
9	Control	1	Opportunistic predator	Coleoptera	Haliplidae	Haliplus	species	3.022822122	1
9	Control	1	Predator	Coleoptera	Dytiscidae	Hydroglyphus	pussilus	0	0
9	Control	1	Opportunistic predator	Coleoptera	Hydrophilidae	Enochrus	melanochephalus	0	0
9	Control	1	Opportunistic predator	Coleoptera	Haliplidae	Peltodytes	Caesus	0	0
9	Control	1	Opportunistic predator	Coleoptera	Hydrophilidae	Hydrobius	Fuscipes	8.877426131	1
9	Control	1	Predator	Coleoptera	Dytiscidae	Marginatis	Larvae	0	0
9	Control	1	Predator	Coleoptera	Dytiscidae	Genus	Larvae	76.64142883	3
9	Control	1	Shredder	Coleoptera	Hydrophilidae	Helophorus	species	0	0
9	Control	1	Gatherer/collector	Coleoptera	Scirtidae	Genus	species	0	0
9	Control	1	Predator	Hemiptera	Gerridae	Gerris	odontogaster	0	0
9	Control	1	Predator	Hemiptera	Naucoridae	Ilyocorus	cimicoides	0	0
9	Control	1	Predator	Hemiptera	Nepidae	Nepa	cinerea	0	0
9	Control	1	Predator	Hemiptera	Notonectidae	Notonecta	species	105.0997073	3
9	Control	1	Predator	Hemiptera	Pleidae	Plea	minutissima	0	0
9	Control	1	Predator	Hemiptera	Gerridae	Gerris	thoracicus	0	0
9	Control	1	Unspecified	Hemiptera	Corixidae	Sigara	species	377.3453094	67
9	Control	1	Predator	Hemiptera	Veliidae	Microvelia	reticulata	0	0
9	Control	1	Predator	Hemiptera	Hebridae	Hebrus	pussilus	0	0
9	Control	1	Predator	Odonata	Ceonagrionidae	Ishnura	elegans	324.0368315	10
9	Control	1	Predator	Megaloptera	Sialidae	Sialis	lutaria	0	0
12	Once	1	Predator	Aranea	Cybaeidae	Argyroneta	aquatica	0	0
12	Once	1	Predator	Aranea	Lycosidae	Arctosa	leopardus	0	0
12	Once	1	Predator	Aranea	Lycosidae	Pirata	piraticus	41.17413422	2
12	Once	1	Predator	Aranea	Lyniphyiidae	Lyniphiidae	species	0	0
12	Once	1	Predator	Aranea	Pisauridae	Dolomedes	fimbriatus	0	0
12	Once	1	Predator	Aranea	Tetrachnatidae	Tetrachnagnatha	extensa	0	0
12	Once	1	Predator	Coleoptera	Dytiscidae	Colymbetes	fuscus	0	0
12	Once	1	Predator	Coleoptera	Dytiscidae	Agabus	bipistulatus	55.27814336	2
12	Once	1	Predator	Coleoptera	Dytiscidae	Hydroporinae	species	0	0
12	Once	1	Predator	Coleoptera	Dytiscidae	Laccophilus	minutus	0	0
12	Once	1	Predator	Coleoptera	Dytiscidae	Hygrotus	versicolor	0	0
12	Once	1	Predator	Coleoptera	Dytiscidae	Hygrotus	flavicollis	0	0
12	Once	1	Predator	Coleoptera	Dytiscidae	Hydroglyphus	pictus	0	0
12	Once	1	Predator	Coleoptera	Dytiscidae	Graptodytes	pictus	0	0
12	Once	1	Predator	Coleoptera	Gyrinidae	Gyrinidae	species	0	0
12	Once	1	Predator	Coleoptera	Hydrophilidae	Hydroporus	planus	0	0
12	Once	1	Predator	Coleoptera	Noteridae	Noterus	crassicornus c.f clavicornis	0	0
12	Once	1	Opportunistic predator	Coleoptera	Hydrophilidae	Laccobius	species	0	0
12	Once	1	Opportunistic predator	Coleoptera	Haliplidae	Haliplus	species	3.022822122	1
12	Once	1	Predator	Coleoptera	Dytiscidae	Hydroglyphus	pussilus	0	0
12	Once	1	Opportunistic predator	Coleoptera	Hydrophilidae	Enochrus	melanochephalus	0	0
12	Once	1	Opportunistic predator	Coleoptera	Haliplidae	Peltodytes	Caesus	0	0
12	Once	1	Opportunistic predator	Coleoptera	Hydrophilidae	Hydrobius	Fuscipes	0	0
12	Once	1	Predator	Coleoptera	Dytiscidae	Marginatis	Larvae	0	0
12	Once	1	Predator	Coleoptera	Dytiscidae	Genus	Larvae	102.1885718	4
12	Once	1	Shredder	Coleoptera	Hydrophilidae	Helophorus	species	0	0
12	Once	1	Gatherer/collector	Coleoptera	Scirtidae	Genus	species	0	0
12	Once	1	Predator	Hemiptera	Gerridae	Gerris	odontogaster	0	0
12	Once	1	Predator	Hemiptera	Naucoridae	Ilyocorus	cimicoides	0	0
12	Once	1	Predator	Hemiptera	Nepidae	Nepa	cinerea	0	0
12	Once	1	Predator	Hemiptera	Notonectidae	Notonecta	species	315.2991218	9
12	Once	1	Predator	Hemiptera	Pleidae	Plea	minutissima	0	0
12	Once	1	Predator	Hemiptera	Gerridae	Gerris	thoracicus	0	0
12	Once	1	Unspecified	Hemiptera	Corixidae	Sigara	species	146.4325081	26
12	Once	1	Predator	Hemiptera	Veliidae	Microvelia	reticulata	0	0
12	Once	1	Predator	Hemiptera	Hebridae	Hebrus	pussilus	0	0
12	Once	1	Predator	Odonata	Ceonagrionidae	Ishnura	elegans	64.80736629	2
12	Once	1	Predator	Megaloptera	Sialidae	Sialis	lutaria	532.6962215	59
14	Twice	1	Predator	Aranea	Cybaeidae	Argyroneta	aquatica	0	0
14	Twice	1	Predator	Aranea	Lycosidae	Arctosa	leopardus	0	0
14	Twice	1	Predator	Aranea	Lycosidae	Pirata	piraticus	123.5224026	6
14	Twice	1	Predator	Aranea	Lyniphyiidae	Lyniphiidae	species	1.014570528	1
14	Twice	1	Predator	Aranea	Pisauridae	Dolomedes	fimbriatus	0	0
14	Twice	1	Predator	Aranea	Tetrachnatidae	Tetrachnagnatha	extensa	0	0
14	Twice	1	Predator	Coleoptera	Dytiscidae	Colymbetes	fuscus	0	0
14	Twice	1	Predator	Coleoptera	Dytiscidae	Agabus	bipistulatus	0	0
14	Twice	1	Predator	Coleoptera	Dytiscidae	Hydroporinae	species	0	0
14	Twice	1	Predator	Coleoptera	Dytiscidae	Laccophilus	minutus	0	0
14	Twice	1	Predator	Coleoptera	Dytiscidae	Hygrotus	versicolor	0	0
14	Twice	1	Predator	Coleoptera	Dytiscidae	Hygrotus	flavicollis	0	0
14	Twice	1	Predator	Coleoptera	Dytiscidae	Hydroglyphus	pictus	0	0
14	Twice	1	Predator	Coleoptera	Dytiscidae	Graptodytes	pictus	0	0
14	Twice	1	Predator	Coleoptera	Gyrinidae	Gyrinidae	species	0	0
14	Twice	1	Predator	Coleoptera	Hydrophilidae	Hydroporus	planus	0	0
14	Twice	1	Predator	Coleoptera	Noteridae	Noterus	crassicornus c.f clavicornis	0	0
14	Twice	1	Opportunistic predator	Coleoptera	Hydrophilidae	Laccobius	species	0	0
14	Twice	1	Opportunistic predator	Coleoptera	Haliplidae	Haliplus	species	9.068466367	3
14	Twice	1	Predator	Coleoptera	Dytiscidae	Hydroglyphus	pussilus	0	0
14	Twice	1	Opportunistic predator	Coleoptera	Hydrophilidae	Enochrus	melanochephalus	0	0
14	Twice	1	Opportunistic predator	Coleoptera	Haliplidae	Peltodytes	Caesus	0	0
14	Twice	1	Opportunistic predator	Coleoptera	Hydrophilidae	Hydrobius	Fuscipes	26.63227839	3
14	Twice	1	Predator	Coleoptera	Dytiscidae	Marginatis	Larvae	0	0
14	Twice	1	Predator	Coleoptera	Dytiscidae	Genus	Larvae	0	0
14	Twice	1	Shredder	Coleoptera	Hydrophilidae	Helophorus	species	0.777965726	1
14	Twice	1	Gatherer/collector	Coleoptera	Scirtidae	Genus	species	0	0
14	Twice	1	Predator	Hemiptera	Gerridae	Gerris	odontogaster	0	0
14	Twice	1	Predator	Hemiptera	Naucoridae	Ilyocorus	cimicoides	0	0
14	Twice	1	Predator	Hemiptera	Nepidae	Nepa	cinerea	0	0
14	Twice	1	Predator	Hemiptera	Notonectidae	Notonecta	species	0	0
14	Twice	1	Predator	Hemiptera	Pleidae	Plea	minutissima	0	0
14	Twice	1	Predator	Hemiptera	Gerridae	Gerris	thoracicus	0	0
14	Twice	1	Unspecified	Hemiptera	Corixidae	Sigara	species	275.9689576	49
14	Twice	1	Predator	Hemiptera	Veliidae	Microvelia	reticulata	0.762852113	6
14	Twice	1	Predator	Hemiptera	Hebridae	Hebrus	pussilus	1.489877793	9
14	Twice	1	Predator	Odonata	Ceonagrionidae	Ishnura	elegans	32.40368315	1
14	Twice	1	Predator	Megaloptera	Sialidae	Sialis	lutaria	18.05749903	2
15	Control	1	Predator	Aranea	Cybaeidae	Argyroneta	aquatica	0	0
15	Control	1	Predator	Aranea	Lycosidae	Arctosa	leopardus	0	0
15	Control	1	Predator	Aranea	Lycosidae	Pirata	piraticus	41.17413422	2
15	Control	1	Predator	Aranea	Lyniphyiidae	Lyniphiidae	species	0	0
15	Control	1	Predator	Aranea	Pisauridae	Dolomedes	fimbriatus	0	0
15	Control	1	Predator	Aranea	Tetrachnatidae	Tetrachnagnatha	extensa	0	0
15	Control	1	Predator	Coleoptera	Dytiscidae	Colymbetes	fuscus	0	0
15	Control	1	Predator	Coleoptera	Dytiscidae	Agabus	bipistulatus	0	0
15	Control	1	Predator	Coleoptera	Dytiscidae	Hydroporinae	species	0	0
15	Control	1	Predator	Coleoptera	Dytiscidae	Laccophilus	minutus	0	0
15	Control	1	Predator	Coleoptera	Dytiscidae	Hygrotus	versicolor	0	0
15	Control	1	Predator	Coleoptera	Dytiscidae	Hygrotus	flavicollis	0	0
15	Control	1	Predator	Coleoptera	Dytiscidae	Hydroglyphus	pictus	0	0
15	Control	1	Predator	Coleoptera	Dytiscidae	Graptodytes	pictus	0	0
15	Control	1	Predator	Coleoptera	Gyrinidae	Gyrinidae	species	0	0
15	Control	1	Predator	Coleoptera	Hydrophilidae	Hydroporus	planus	2.564562567	1
15	Control	1	Predator	Coleoptera	Noteridae	Noterus	crassicornus c.f clavicornis	0	0
15	Control	1	Opportunistic predator	Coleoptera	Hydrophilidae	Laccobius	species	0	0
15	Control	1	Opportunistic predator	Coleoptera	Haliplidae	Haliplus	species	0	0
15	Control	1	Predator	Coleoptera	Dytiscidae	Hydroglyphus	pussilus	0	0
15	Control	1	Opportunistic predator	Coleoptera	Hydrophilidae	Enochrus	melanochephalus	0	0
15	Control	1	Opportunistic predator	Coleoptera	Haliplidae	Peltodytes	Caesus	0	0
15	Control	1	Opportunistic predator	Coleoptera	Hydrophilidae	Hydrobius	Fuscipes	0	0
15	Control	1	Predator	Coleoptera	Dytiscidae	Marginatis	Larvae	0	0
15	Control	1	Predator	Coleoptera	Dytiscidae	Genus	Larvae	0	0
15	Control	1	Shredder	Coleoptera	Hydrophilidae	Helophorus	species	0	0
15	Control	1	Gatherer/collector	Coleoptera	Scirtidae	Genus	species	0	0
15	Control	1	Predator	Hemiptera	Gerridae	Gerris	odontogaster	0	0
15	Control	1	Predator	Hemiptera	Naucoridae	Ilyocorus	cimicoides	29.55074998	1
15	Control	1	Predator	Hemiptera	Nepidae	Nepa	cinerea	0	0
15	Control	1	Predator	Hemiptera	Notonectidae	Notonecta	species	0	0
15	Control	1	Predator	Hemiptera	Pleidae	Plea	minutissima	0	0
15	Control	1	Predator	Hemiptera	Gerridae	Gerris	thoracicus	0	0
15	Control	1	Unspecified	Hemiptera	Corixidae	Sigara	species	129.5364495	23
15	Control	1	Predator	Hemiptera	Veliidae	Microvelia	reticulata	0.381426056	3
15	Control	1	Predator	Hemiptera	Hebridae	Hebrus	pussilus	0.496625931	3
15	Control	1	Predator	Odonata	Ceonagrionidae	Ishnura	elegans	0	0
15	Control	1	Predator	Megaloptera	Sialidae	Sialis	lutaria	36.11499807	4
17	Once	1	Predator	Aranea	Cybaeidae	Argyroneta	aquatica	83.45647825	1
17	Once	1	Predator	Aranea	Lycosidae	Arctosa	leopardus	0	0
17	Once	1	Predator	Aranea	Lycosidae	Pirata	piraticus	0	0
17	Once	1	Predator	Aranea	Lyniphyiidae	Lyniphiidae	species	0	0
17	Once	1	Predator	Aranea	Pisauridae	Dolomedes	fimbriatus	0	0
17	Once	1	Predator	Aranea	Tetrachnatidae	Tetrachnagnatha	extensa	0	0
17	Once	1	Predator	Coleoptera	Dytiscidae	Colymbetes	fuscus	0	0
17	Once	1	Predator	Coleoptera	Dytiscidae	Agabus	bipistulatus	55.27814336	2
17	Once	1	Predator	Coleoptera	Dytiscidae	Hydroporinae	species	0	0
17	Once	1	Predator	Coleoptera	Dytiscidae	Laccophilus	minutus	0	0
17	Once	1	Predator	Coleoptera	Dytiscidae	Hygrotus	versicolor	0	0
17	Once	1	Predator	Coleoptera	Dytiscidae	Hygrotus	flavicollis	0	0
17	Once	1	Predator	Coleoptera	Dytiscidae	Hydroglyphus	pictus	0	0
17	Once	1	Predator	Coleoptera	Dytiscidae	Graptodytes	pictus	0	0
17	Once	1	Predator	Coleoptera	Gyrinidae	Gyrinidae	species	0	0
17	Once	1	Predator	Coleoptera	Hydrophilidae	Hydroporus	planus	0	0
17	Once	1	Predator	Coleoptera	Noteridae	Noterus	crassicornus c.f clavicornis	0	0
17	Once	1	Opportunistic predator	Coleoptera	Hydrophilidae	Laccobius	species	0	0
17	Once	1	Opportunistic predator	Coleoptera	Haliplidae	Haliplus	species	0	0
17	Once	1	Predator	Coleoptera	Dytiscidae	Hydroglyphus	pussilus	0	0
17	Once	1	Opportunistic predator	Coleoptera	Hydrophilidae	Enochrus	melanochephalus	0	0
17	Once	1	Opportunistic predator	Coleoptera	Haliplidae	Peltodytes	Caesus	0	0
17	Once	1	Opportunistic predator	Coleoptera	Hydrophilidae	Hydrobius	Fuscipes	0	0
17	Once	1	Predator	Coleoptera	Dytiscidae	Marginatis	Larvae	0	0
17	Once	1	Predator	Coleoptera	Dytiscidae	Genus	Larvae	0	0
17	Once	1	Shredder	Coleoptera	Hydrophilidae	Helophorus	species	0	0
17	Once	1	Gatherer/collector	Coleoptera	Scirtidae	Genus	species	0	0
17	Once	1	Predator	Hemiptera	Gerridae	Gerris	odontogaster	7.683398435	1
17	Once	1	Predator	Hemiptera	Naucoridae	Ilyocorus	cimicoides	0	0
17	Once	1	Predator	Hemiptera	Nepidae	Nepa	cinerea	0	0
17	Once	1	Predator	Hemiptera	Notonectidae	Notonecta	species	0	0
17	Once	1	Predator	Hemiptera	Pleidae	Plea	minutissima	0	0
17	Once	1	Predator	Hemiptera	Gerridae	Gerris	thoracicus	0	0
17	Once	1	Unspecified	Hemiptera	Corixidae	Sigara	species	95.74433223	17
17	Once	1	Predator	Hemiptera	Veliidae	Microvelia	reticulata	0	0
17	Once	1	Predator	Hemiptera	Hebridae	Hebrus	pussilus	0	0
17	Once	1	Predator	Odonata	Ceonagrionidae	Ishnura	elegans	0	0
17	Once	1	Predator	Megaloptera	Sialidae	Sialis	lutaria	99.31624468	11
18	Twice	1	Predator	Aranea	Cybaeidae	Argyroneta	aquatica	0	0
18	Twice	1	Predator	Aranea	Lycosidae	Arctosa	leopardus	0	0
18	Twice	1	Predator	Aranea	Lycosidae	Pirata	piraticus	61.76120132	3
18	Twice	1	Predator	Aranea	Lyniphyiidae	Lyniphiidae	species	1.014570528	1
18	Twice	1	Predator	Aranea	Pisauridae	Dolomedes	fimbriatus	0	0
18	Twice	1	Predator	Aranea	Tetrachnatidae	Tetrachnagnatha	extensa	0	0
18	Twice	1	Predator	Coleoptera	Dytiscidae	Colymbetes	fuscus	0	0
18	Twice	1	Predator	Coleoptera	Dytiscidae	Agabus	bipistulatus	0	0
18	Twice	1	Predator	Coleoptera	Dytiscidae	Hydroporinae	species	0	0
18	Twice	1	Predator	Coleoptera	Dytiscidae	Laccophilus	minutus	0	0
18	Twice	1	Predator	Coleoptera	Dytiscidae	Hygrotus	versicolor	0	0
18	Twice	1	Predator	Coleoptera	Dytiscidae	Hygrotus	flavicollis	0	0
18	Twice	1	Predator	Coleoptera	Dytiscidae	Hydroglyphus	pictus	0	0
18	Twice	1	Predator	Coleoptera	Dytiscidae	Graptodytes	pictus	0	0
18	Twice	1	Predator	Coleoptera	Gyrinidae	Gyrinidae	species	0	0
18	Twice	1	Predator	Coleoptera	Hydrophilidae	Hydroporus	planus	0	0
18	Twice	1	Predator	Coleoptera	Noteridae	Noterus	crassicornus c.f clavicornis	0	0
18	Twice	1	Opportunistic predator	Coleoptera	Hydrophilidae	Laccobius	species	0	0
18	Twice	1	Opportunistic predator	Coleoptera	Haliplidae	Haliplus	species	72.54773094	24
18	Twice	1	Predator	Coleoptera	Dytiscidae	Hydroglyphus	pussilus	0	0
18	Twice	1	Opportunistic predator	Coleoptera	Hydrophilidae	Enochrus	melanochephalus	0	0
18	Twice	1	Opportunistic predator	Coleoptera	Haliplidae	Peltodytes	Caesus	0	0
18	Twice	1	Opportunistic predator	Coleoptera	Hydrophilidae	Hydrobius	Fuscipes	8.877426131	1
18	Twice	1	Predator	Coleoptera	Dytiscidae	Marginatis	Larvae	0	0
18	Twice	1	Predator	Coleoptera	Dytiscidae	Genus	Larvae	25.54714294	1
18	Twice	1	Shredder	Coleoptera	Hydrophilidae	Helophorus	species	0.777965726	1
18	Twice	1	Gatherer/collector	Coleoptera	Scirtidae	Genus	species	0	0
18	Twice	1	Predator	Hemiptera	Gerridae	Gerris	odontogaster	53.78378904	7
18	Twice	1	Predator	Hemiptera	Naucoridae	Ilyocorus	cimicoides	0	0
18	Twice	1	Predator	Hemiptera	Nepidae	Nepa	cinerea	0	0
18	Twice	1	Predator	Hemiptera	Notonectidae	Notonecta	species	105.0997073	3
18	Twice	1	Predator	Hemiptera	Pleidae	Plea	minutissima	0	0
18	Twice	1	Predator	Hemiptera	Gerridae	Gerris	thoracicus	0	0
18	Twice	1	Unspecified	Hemiptera	Corixidae	Sigara	species	73.21625406	13
18	Twice	1	Predator	Hemiptera	Veliidae	Microvelia	reticulata	0.889994132	7
18	Twice	1	Predator	Hemiptera	Hebridae	Hebrus	pussilus	0	0
18	Twice	1	Predator	Odonata	Ceonagrionidae	Ishnura	elegans	32.40368315	1
18	Twice	1	Predator	Megaloptera	Sialidae	Sialis	lutaria	379.2074797	42
20	Control	1	Predator	Aranea	Cybaeidae	Argyroneta	aquatica	0	0
20	Control	1	Predator	Aranea	Lycosidae	Arctosa	leopardus	0	0
20	Control	1	Predator	Aranea	Lycosidae	Pirata	piraticus	144.1094698	7
20	Control	1	Predator	Aranea	Lyniphyiidae	Lyniphiidae	species	0	0
20	Control	1	Predator	Aranea	Pisauridae	Dolomedes	fimbriatus	0	0
20	Control	1	Predator	Aranea	Tetrachnatidae	Tetrachnagnatha	extensa	0	0
20	Control	1	Predator	Coleoptera	Dytiscidae	Colymbetes	fuscus	0	0
20	Control	1	Predator	Coleoptera	Dytiscidae	Agabus	bipistulatus	0	0
20	Control	1	Predator	Coleoptera	Dytiscidae	Hydroporinae	species	0	0
20	Control	1	Predator	Coleoptera	Dytiscidae	Laccophilus	minutus	0	0
20	Control	1	Predator	Coleoptera	Dytiscidae	Hygrotus	versicolor	0	0
20	Control	1	Predator	Coleoptera	Dytiscidae	Hygrotus	flavicollis	0	0
20	Control	1	Predator	Coleoptera	Dytiscidae	Hydroglyphus	pictus	0	0
20	Control	1	Predator	Coleoptera	Dytiscidae	Graptodytes	pictus	0	0
20	Control	1	Predator	Coleoptera	Gyrinidae	Gyrinidae	species	0	0
20	Control	1	Predator	Coleoptera	Hydrophilidae	Hydroporus	planus	0	0
20	Control	1	Predator	Coleoptera	Noteridae	Noterus	crassicornus c.f clavicornis	0	0
20	Control	1	Opportunistic predator	Coleoptera	Hydrophilidae	Laccobius	species	0	0
20	Control	1	Opportunistic predator	Coleoptera	Haliplidae	Haliplus	species	9.068466367	3
20	Control	1	Predator	Coleoptera	Dytiscidae	Hydroglyphus	pussilus	0	0
20	Control	1	Opportunistic predator	Coleoptera	Hydrophilidae	Enochrus	melanochephalus	0	0
20	Control	1	Opportunistic predator	Coleoptera	Haliplidae	Peltodytes	Caesus	0	0
20	Control	1	Opportunistic predator	Coleoptera	Hydrophilidae	Hydrobius	Fuscipes	8.877426131	1
20	Control	1	Predator	Coleoptera	Dytiscidae	Marginatis	Larvae	0	0
20	Control	1	Predator	Coleoptera	Dytiscidae	Genus	Larvae	76.64142883	3
20	Control	1	Shredder	Coleoptera	Hydrophilidae	Helophorus	species	0	0
20	Control	1	Gatherer/collector	Coleoptera	Scirtidae	Genus	species	0	0
20	Control	1	Predator	Hemiptera	Gerridae	Gerris	odontogaster	0	0
20	Control	1	Predator	Hemiptera	Naucoridae	Ilyocorus	cimicoides	325.0582498	11
20	Control	1	Predator	Hemiptera	Nepidae	Nepa	cinerea	0	0
20	Control	1	Predator	Hemiptera	Notonectidae	Notonecta	species	175.1661788	5
20	Control	1	Predator	Hemiptera	Pleidae	Plea	minutissima	0	0
20	Control	1	Predator	Hemiptera	Gerridae	Gerris	thoracicus	0	0
20	Control	1	Unspecified	Hemiptera	Corixidae	Sigara	species	123.9044299	22
20	Control	1	Predator	Hemiptera	Veliidae	Microvelia	reticulata	0	0
20	Control	1	Predator	Hemiptera	Hebridae	Hebrus	pussilus	0.165541977	1
20	Control	1	Predator	Odonata	Ceonagrionidae	Ishnura	elegans	64.80736629	2
20	Control	1	Predator	Megaloptera	Sialidae	Sialis	lutaria	1038.306194	115
23	Once	1	Predator	Aranea	Cybaeidae	Argyroneta	aquatica	0	0
23	Once	1	Predator	Aranea	Lycosidae	Arctosa	leopardus	23.87441192	1
23	Once	1	Predator	Aranea	Lycosidae	Pirata	piraticus	82.34826843	4
23	Once	1	Predator	Aranea	Lyniphyiidae	Lyniphiidae	species	0	0
23	Once	1	Predator	Aranea	Pisauridae	Dolomedes	fimbriatus	0	0
23	Once	1	Predator	Aranea	Tetrachnatidae	Tetrachnagnatha	extensa	0	0
23	Once	1	Predator	Coleoptera	Dytiscidae	Colymbetes	fuscus	0	0
23	Once	1	Predator	Coleoptera	Dytiscidae	Agabus	bipistulatus	0	0
23	Once	1	Predator	Coleoptera	Dytiscidae	Hydroporinae	species	0	0
23	Once	1	Predator	Coleoptera	Dytiscidae	Laccophilus	minutus	0	0
23	Once	1	Predator	Coleoptera	Dytiscidae	Hygrotus	versicolor	0	0
23	Once	1	Predator	Coleoptera	Dytiscidae	Hygrotus	flavicollis	0	0
23	Once	1	Predator	Coleoptera	Dytiscidae	Hydroglyphus	pictus	0	0
23	Once	1	Predator	Coleoptera	Dytiscidae	Graptodytes	pictus	0	0
23	Once	1	Predator	Coleoptera	Gyrinidae	Gyrinidae	species	0	0
23	Once	1	Predator	Coleoptera	Hydrophilidae	Hydroporus	planus	0	0
23	Once	1	Predator	Coleoptera	Noteridae	Noterus	crassicornus c.f clavicornis	0	0
23	Once	1	Opportunistic predator	Coleoptera	Hydrophilidae	Laccobius	species	0	0
23	Once	1	Opportunistic predator	Coleoptera	Haliplidae	Haliplus	species	0	0
23	Once	1	Predator	Coleoptera	Dytiscidae	Hydroglyphus	pussilus	0	0
23	Once	1	Opportunistic predator	Coleoptera	Hydrophilidae	Enochrus	melanochephalus	0	0
23	Once	1	Opportunistic predator	Coleoptera	Haliplidae	Peltodytes	Caesus	0	0
23	Once	1	Opportunistic predator	Coleoptera	Hydrophilidae	Hydrobius	Fuscipes	0	0
23	Once	1	Predator	Coleoptera	Dytiscidae	Marginatis	Larvae	0	0
23	Once	1	Predator	Coleoptera	Dytiscidae	Genus	Larvae	0	0
23	Once	1	Shredder	Coleoptera	Hydrophilidae	Helophorus	species	0	0
23	Once	1	Gatherer/collector	Coleoptera	Scirtidae	Genus	species	0	0
23	Once	1	Predator	Hemiptera	Gerridae	Gerris	odontogaster	23.0501953	3
23	Once	1	Predator	Hemiptera	Naucoridae	Ilyocorus	cimicoides	0	0
23	Once	1	Predator	Hemiptera	Nepidae	Nepa	cinerea	71.76424788	1
23	Once	1	Predator	Hemiptera	Notonectidae	Notonecta	species	455.4320648	13
23	Once	1	Predator	Hemiptera	Pleidae	Plea	minutissima	0	0
23	Once	1	Predator	Hemiptera	Gerridae	Gerris	thoracicus	0	0
23	Once	1	Unspecified	Hemiptera	Corixidae	Sigara	species	101.3763518	18
23	Once	1	Predator	Hemiptera	Veliidae	Microvelia	reticulata	1.017136151	8
23	Once	1	Predator	Hemiptera	Hebridae	Hebrus	pussilus	0.331083954	2
23	Once	1	Predator	Odonata	Ceonagrionidae	Ishnura	elegans	0	0
23	Once	1	Predator	Megaloptera	Sialidae	Sialis	lutaria	45.14374758	5
25	Twice	1	Predator	Aranea	Cybaeidae	Argyroneta	aquatica	0	0
25	Twice	1	Predator	Aranea	Lycosidae	Arctosa	leopardus	0	0
25	Twice	1	Predator	Aranea	Lycosidae	Pirata	piraticus	144.1094698	7
25	Twice	1	Predator	Aranea	Lyniphyiidae	Lyniphiidae	species	0	0
25	Twice	1	Predator	Aranea	Pisauridae	Dolomedes	fimbriatus	0	0
25	Twice	1	Predator	Aranea	Tetrachnatidae	Tetrachnagnatha	extensa	0	0
25	Twice	1	Predator	Coleoptera	Dytiscidae	Colymbetes	fuscus	0	0
25	Twice	1	Predator	Coleoptera	Dytiscidae	Agabus	bipistulatus	0	0
25	Twice	1	Predator	Coleoptera	Dytiscidae	Hydroporinae	species	0	0
25	Twice	1	Predator	Coleoptera	Dytiscidae	Laccophilus	minutus	0	0
25	Twice	1	Predator	Coleoptera	Dytiscidae	Hygrotus	versicolor	0	0
25	Twice	1	Predator	Coleoptera	Dytiscidae	Hygrotus	flavicollis	0	0
25	Twice	1	Predator	Coleoptera	Dytiscidae	Hydroglyphus	pictus	0	0
25	Twice	1	Predator	Coleoptera	Dytiscidae	Graptodytes	pictus	0	0
25	Twice	1	Predator	Coleoptera	Gyrinidae	Gyrinidae	species	0	0
25	Twice	1	Predator	Coleoptera	Hydrophilidae	Hydroporus	planus	0	0
25	Twice	1	Predator	Coleoptera	Noteridae	Noterus	crassicornus c.f clavicornis	0	0
25	Twice	1	Opportunistic predator	Coleoptera	Hydrophilidae	Laccobius	species	0	0
25	Twice	1	Opportunistic predator	Coleoptera	Haliplidae	Haliplus	species	0	0
25	Twice	1	Predator	Coleoptera	Dytiscidae	Hydroglyphus	pussilus	0	0
25	Twice	1	Opportunistic predator	Coleoptera	Hydrophilidae	Enochrus	melanochephalus	0	0
25	Twice	1	Opportunistic predator	Coleoptera	Haliplidae	Peltodytes	Caesus	0	0
25	Twice	1	Opportunistic predator	Coleoptera	Hydrophilidae	Hydrobius	Fuscipes	0	0
25	Twice	1	Predator	Coleoptera	Dytiscidae	Marginatis	Larvae	0	0
25	Twice	1	Predator	Coleoptera	Dytiscidae	Genus	Larvae	0	0
25	Twice	1	Shredder	Coleoptera	Hydrophilidae	Helophorus	species	0	0
25	Twice	1	Gatherer/collector	Coleoptera	Scirtidae	Genus	species	0	0
25	Twice	1	Predator	Hemiptera	Gerridae	Gerris	odontogaster	0	0
25	Twice	1	Predator	Hemiptera	Naucoridae	Ilyocorus	cimicoides	0	0
25	Twice	1	Predator	Hemiptera	Nepidae	Nepa	cinerea	0	0
25	Twice	1	Predator	Hemiptera	Notonectidae	Notonecta	species	490.4653006	14
25	Twice	1	Predator	Hemiptera	Pleidae	Plea	minutissima	0	0
25	Twice	1	Predator	Hemiptera	Gerridae	Gerris	thoracicus	0	0
25	Twice	1	Unspecified	Hemiptera	Corixidae	Sigara	species	61.95221497	11
25	Twice	1	Predator	Hemiptera	Veliidae	Microvelia	reticulata	0	0
25	Twice	1	Predator	Hemiptera	Hebridae	Hebrus	pussilus	0	0
25	Twice	1	Predator	Odonata	Ceonagrionidae	Ishnura	elegans	0	0
25	Twice	1	Predator	Megaloptera	Sialidae	Sialis	lutaria	243.776237	27
26	Control	1	Predator	Aranea	Cybaeidae	Argyroneta	aquatica	0	0
26	Control	1	Predator	Aranea	Lycosidae	Arctosa	leopardus	0	0
26	Control	1	Predator	Aranea	Lycosidae	Pirata	piraticus	20.58706711	1
26	Control	1	Predator	Aranea	Lyniphyiidae	Lyniphiidae	species	1.014570528	1
26	Control	1	Predator	Aranea	Pisauridae	Dolomedes	fimbriatus	0	0
26	Control	1	Predator	Aranea	Tetrachnatidae	Tetrachnagnatha	extensa	0	0
26	Control	1	Predator	Coleoptera	Dytiscidae	Colymbetes	fuscus	0	0
26	Control	1	Predator	Coleoptera	Dytiscidae	Agabus	bipistulatus	27.63907168	1
26	Control	1	Predator	Coleoptera	Dytiscidae	Hydroporinae	species	0	0
26	Control	1	Predator	Coleoptera	Dytiscidae	Laccophilus	minutus	0	0
26	Control	1	Predator	Coleoptera	Dytiscidae	Hygrotus	versicolor	0	0
26	Control	1	Predator	Coleoptera	Dytiscidae	Hygrotus	flavicollis	0	0
26	Control	1	Predator	Coleoptera	Dytiscidae	Hydroglyphus	pictus	0	0
26	Control	1	Predator	Coleoptera	Dytiscidae	Graptodytes	pictus	0	0
26	Control	1	Predator	Coleoptera	Gyrinidae	Gyrinidae	species	0	0
26	Control	1	Predator	Coleoptera	Hydrophilidae	Hydroporus	planus	0	0
26	Control	1	Predator	Coleoptera	Noteridae	Noterus	crassicornus c.f clavicornis	0	0
26	Control	1	Opportunistic predator	Coleoptera	Hydrophilidae	Laccobius	species	0	0
26	Control	1	Opportunistic predator	Coleoptera	Haliplidae	Haliplus	species	0	0
26	Control	1	Predator	Coleoptera	Dytiscidae	Hydroglyphus	pussilus	0	0
26	Control	1	Opportunistic predator	Coleoptera	Hydrophilidae	Enochrus	melanochephalus	0	0
26	Control	1	Opportunistic predator	Coleoptera	Haliplidae	Peltodytes	Caesus	0	0
26	Control	1	Opportunistic predator	Coleoptera	Hydrophilidae	Hydrobius	Fuscipes	8.877426131	1
26	Control	1	Predator	Coleoptera	Dytiscidae	Marginatis	Larvae	0	0
26	Control	1	Predator	Coleoptera	Dytiscidae	Genus	Larvae	25.54714294	1
26	Control	1	Shredder	Coleoptera	Hydrophilidae	Helophorus	species	0	0
26	Control	1	Gatherer/collector	Coleoptera	Scirtidae	Genus	species	1.670793155	1
26	Control	1	Predator	Hemiptera	Gerridae	Gerris	odontogaster	0	0
26	Control	1	Predator	Hemiptera	Naucoridae	Ilyocorus	cimicoides	0	0
26	Control	1	Predator	Hemiptera	Nepidae	Nepa	cinerea	0	0
26	Control	1	Predator	Hemiptera	Notonectidae	Notonecta	species	455.4320648	13
26	Control	1	Predator	Hemiptera	Pleidae	Plea	minutissima	0	0
26	Control	1	Predator	Hemiptera	Gerridae	Gerris	thoracicus	0	0
26	Control	1	Unspecified	Hemiptera	Corixidae	Sigara	species	11.26403909	2
26	Control	1	Predator	Hemiptera	Veliidae	Microvelia	reticulata	0	0
26	Control	1	Predator	Hemiptera	Hebridae	Hebrus	pussilus	0	0
26	Control	1	Predator	Odonata	Ceonagrionidae	Ishnura	elegans	0	0
26	Control	1	Predator	Megaloptera	Sialidae	Sialis	lutaria	361.1499807	40
28	Once	1	Predator	Aranea	Cybaeidae	Argyroneta	aquatica	0	0
28	Once	1	Predator	Aranea	Lycosidae	Arctosa	leopardus	0	0
28	Once	1	Predator	Aranea	Lycosidae	Pirata	piraticus	20.58706711	1
28	Once	1	Predator	Aranea	Lyniphyiidae	Lyniphiidae	species	1.014570528	1
28	Once	1	Predator	Aranea	Pisauridae	Dolomedes	fimbriatus	0	0
28	Once	1	Predator	Aranea	Tetrachnatidae	Tetrachnagnatha	extensa	0	0
28	Once	1	Predator	Coleoptera	Dytiscidae	Colymbetes	fuscus	0	0
28	Once	1	Predator	Coleoptera	Dytiscidae	Agabus	bipistulatus	55.27814336	2
28	Once	1	Predator	Coleoptera	Dytiscidae	Hydroporinae	species	0	0
28	Once	1	Predator	Coleoptera	Dytiscidae	Laccophilus	minutus	0	0
28	Once	1	Predator	Coleoptera	Dytiscidae	Hygrotus	versicolor	0	0
28	Once	1	Predator	Coleoptera	Dytiscidae	Hygrotus	flavicollis	0	0
28	Once	1	Predator	Coleoptera	Dytiscidae	Hydroglyphus	pictus	0	0
28	Once	1	Predator	Coleoptera	Dytiscidae	Graptodytes	pictus	0	0
28	Once	1	Predator	Coleoptera	Gyrinidae	Gyrinidae	species	0	0
28	Once	1	Predator	Coleoptera	Hydrophilidae	Hydroporus	planus	2.564562567	1
28	Once	1	Predator	Coleoptera	Noteridae	Noterus	crassicornus c.f clavicornis	0	0
28	Once	1	Opportunistic predator	Coleoptera	Hydrophilidae	Laccobius	species	0	0
28	Once	1	Opportunistic predator	Coleoptera	Haliplidae	Haliplus	species	0	0
28	Once	1	Predator	Coleoptera	Dytiscidae	Hydroglyphus	pussilus	0	0
28	Once	1	Opportunistic predator	Coleoptera	Hydrophilidae	Enochrus	melanochephalus	0	0
28	Once	1	Opportunistic predator	Coleoptera	Haliplidae	Peltodytes	Caesus	0	0
28	Once	1	Opportunistic predator	Coleoptera	Hydrophilidae	Hydrobius	Fuscipes	0	0
28	Once	1	Predator	Coleoptera	Dytiscidae	Marginatis	Larvae	0	0
28	Once	1	Predator	Coleoptera	Dytiscidae	Genus	Larvae	102.1885718	4
28	Once	1	Shredder	Coleoptera	Hydrophilidae	Helophorus	species	0	0
28	Once	1	Gatherer/collector	Coleoptera	Scirtidae	Genus	species	0	0
28	Once	1	Predator	Hemiptera	Gerridae	Gerris	odontogaster	0	0
28	Once	1	Predator	Hemiptera	Naucoridae	Ilyocorus	cimicoides	0	0
28	Once	1	Predator	Hemiptera	Nepidae	Nepa	cinerea	0	0
28	Once	1	Predator	Hemiptera	Notonectidae	Notonecta	species	700.6647151	20
28	Once	1	Predator	Hemiptera	Pleidae	Plea	minutissima	0	0
28	Once	1	Predator	Hemiptera	Gerridae	Gerris	thoracicus	0	0
28	Once	1	Unspecified	Hemiptera	Corixidae	Sigara	species	152.0645277	27
28	Once	1	Predator	Hemiptera	Veliidae	Microvelia	reticulata	0	0
28	Once	1	Predator	Hemiptera	Hebridae	Hebrus	pussilus	0	0
28	Once	1	Predator	Odonata	Ceonagrionidae	Ishnura	elegans	129.6147326	4
28	Once	1	Predator	Megaloptera	Sialidae	Sialis	lutaria	695.2137128	77
29	Twice	1	Predator	Aranea	Cybaeidae	Argyroneta	aquatica	0	0
29	Twice	1	Predator	Aranea	Lycosidae	Arctosa	leopardus	0	0
29	Twice	1	Predator	Aranea	Lycosidae	Pirata	piraticus	102.9353355	5
29	Twice	1	Predator	Aranea	Lyniphyiidae	Lyniphiidae	species	0	0
29	Twice	1	Predator	Aranea	Pisauridae	Dolomedes	fimbriatus	0	0
29	Twice	1	Predator	Aranea	Tetrachnatidae	Tetrachnagnatha	extensa	0	0
29	Twice	1	Predator	Coleoptera	Dytiscidae	Colymbetes	fuscus	0	0
29	Twice	1	Predator	Coleoptera	Dytiscidae	Agabus	bipistulatus	0	0
29	Twice	1	Predator	Coleoptera	Dytiscidae	Hydroporinae	species	0	0
29	Twice	1	Predator	Coleoptera	Dytiscidae	Laccophilus	minutus	0	0
29	Twice	1	Predator	Coleoptera	Dytiscidae	Hygrotus	versicolor	0	0
29	Twice	1	Predator	Coleoptera	Dytiscidae	Hygrotus	flavicollis	0	0
29	Twice	1	Predator	Coleoptera	Dytiscidae	Hydroglyphus	pictus	0	0
29	Twice	1	Predator	Coleoptera	Dytiscidae	Graptodytes	pictus	0	0
29	Twice	1	Predator	Coleoptera	Gyrinidae	Gyrinidae	species	0	0
29	Twice	1	Predator	Coleoptera	Hydrophilidae	Hydroporus	planus	0	0
29	Twice	1	Predator	Coleoptera	Noteridae	Noterus	crassicornus c.f clavicornis	0	0
29	Twice	1	Opportunistic predator	Coleoptera	Hydrophilidae	Laccobius	species	0	0
29	Twice	1	Opportunistic predator	Coleoptera	Haliplidae	Haliplus	species	9.068466367	3
29	Twice	1	Predator	Coleoptera	Dytiscidae	Hydroglyphus	pussilus	0	0
29	Twice	1	Opportunistic predator	Coleoptera	Hydrophilidae	Enochrus	melanochephalus	0	0
29	Twice	1	Opportunistic predator	Coleoptera	Haliplidae	Peltodytes	Caesus	0	0
29	Twice	1	Opportunistic predator	Coleoptera	Hydrophilidae	Hydrobius	Fuscipes	0	0
29	Twice	1	Predator	Coleoptera	Dytiscidae	Marginatis	Larvae	0	0
29	Twice	1	Predator	Coleoptera	Dytiscidae	Genus	Larvae	0	0
29	Twice	1	Shredder	Coleoptera	Hydrophilidae	Helophorus	species	0	0
29	Twice	1	Gatherer/collector	Coleoptera	Scirtidae	Genus	species	0	0
29	Twice	1	Predator	Hemiptera	Gerridae	Gerris	odontogaster	0	0
29	Twice	1	Predator	Hemiptera	Naucoridae	Ilyocorus	cimicoides	0	0
29	Twice	1	Predator	Hemiptera	Nepidae	Nepa	cinerea	0	0
29	Twice	1	Predator	Hemiptera	Notonectidae	Notonecta	species	455.4320648	13
29	Twice	1	Predator	Hemiptera	Pleidae	Plea	minutissima	0	0
29	Twice	1	Predator	Hemiptera	Gerridae	Gerris	thoracicus	0	0
29	Twice	1	Unspecified	Hemiptera	Corixidae	Sigara	species	39.4241368	7
29	Twice	1	Predator	Hemiptera	Veliidae	Microvelia	reticulata	0	0
29	Twice	1	Predator	Hemiptera	Hebridae	Hebrus	pussilus	0	0
29	Twice	1	Predator	Odonata	Ceonagrionidae	Ishnura	elegans	0	0
29	Twice	1	Predator	Megaloptera	Sialidae	Sialis	lutaria	622.9837167	69
31	Control	1	Predator	Aranea	Cybaeidae	Argyroneta	aquatica	0	0
31	Control	1	Predator	Aranea	Lycosidae	Arctosa	leopardus	0	0
31	Control	1	Predator	Aranea	Lycosidae	Pirata	piraticus	82.34826843	4
31	Control	1	Predator	Aranea	Lyniphyiidae	Lyniphiidae	species	1.014570528	1
31	Control	1	Predator	Aranea	Pisauridae	Dolomedes	fimbriatus	0	0
31	Control	1	Predator	Aranea	Tetrachnatidae	Tetrachnagnatha	extensa	35.67680558	1
31	Control	1	Predator	Coleoptera	Dytiscidae	Colymbetes	fuscus	0	0
31	Control	1	Predator	Coleoptera	Dytiscidae	Agabus	bipistulatus	0	0
31	Control	1	Predator	Coleoptera	Dytiscidae	Hydroporinae	species	0	0
31	Control	1	Predator	Coleoptera	Dytiscidae	Laccophilus	minutus	0	0
31	Control	1	Predator	Coleoptera	Dytiscidae	Hygrotus	versicolor	0	0
31	Control	1	Predator	Coleoptera	Dytiscidae	Hygrotus	flavicollis	0	0
31	Control	1	Predator	Coleoptera	Dytiscidae	Hydroglyphus	pictus	0	0
31	Control	1	Predator	Coleoptera	Dytiscidae	Graptodytes	pictus	0	0
31	Control	1	Predator	Coleoptera	Gyrinidae	Gyrinidae	species	0	0
31	Control	1	Predator	Coleoptera	Hydrophilidae	Hydroporus	planus	0	0
31	Control	1	Predator	Coleoptera	Noteridae	Noterus	crassicornus c.f clavicornis	0	0
31	Control	1	Opportunistic predator	Coleoptera	Hydrophilidae	Laccobius	species	0	0
31	Control	1	Opportunistic predator	Coleoptera	Haliplidae	Haliplus	species	0	0
31	Control	1	Predator	Coleoptera	Dytiscidae	Hydroglyphus	pussilus	0	0
31	Control	1	Opportunistic predator	Coleoptera	Hydrophilidae	Enochrus	melanochephalus	0	0
31	Control	1	Opportunistic predator	Coleoptera	Haliplidae	Peltodytes	Caesus	0	0
31	Control	1	Opportunistic predator	Coleoptera	Hydrophilidae	Hydrobius	Fuscipes	0	0
31	Control	1	Predator	Coleoptera	Dytiscidae	Marginatis	Larvae	0	0
31	Control	1	Predator	Coleoptera	Dytiscidae	Genus	Larvae	0	0
31	Control	1	Shredder	Coleoptera	Hydrophilidae	Helophorus	species	0	0
31	Control	1	Gatherer/collector	Coleoptera	Scirtidae	Genus	species	0	0
31	Control	1	Predator	Hemiptera	Gerridae	Gerris	odontogaster	0	0
31	Control	1	Predator	Hemiptera	Naucoridae	Ilyocorus	cimicoides	59.10149997	2
31	Control	1	Predator	Hemiptera	Nepidae	Nepa	cinerea	0	0
31	Control	1	Predator	Hemiptera	Notonectidae	Notonecta	species	385.3655933	11
31	Control	1	Predator	Hemiptera	Pleidae	Plea	minutissima	0	0
31	Control	1	Predator	Hemiptera	Gerridae	Gerris	thoracicus	0	0
31	Control	1	Unspecified	Hemiptera	Corixidae	Sigara	species	78.8482736	14
31	Control	1	Predator	Hemiptera	Veliidae	Microvelia	reticulata	0.635710094	5
31	Control	1	Predator	Hemiptera	Hebridae	Hebrus	pussilus	0.331083954	2
31	Control	1	Predator	Odonata	Ceonagrionidae	Ishnura	elegans	32.40368315	1
31	Control	1	Predator	Megaloptera	Sialidae	Sialis	lutaria	243.776237	27
32	Once	1	Predator	Aranea	Cybaeidae	Argyroneta	aquatica	0	0
32	Once	1	Predator	Aranea	Lycosidae	Arctosa	leopardus	0	0
32	Once	1	Predator	Aranea	Lycosidae	Pirata	piraticus	20.58706711	1
32	Once	1	Predator	Aranea	Lyniphyiidae	Lyniphiidae	species	1.014570528	1
32	Once	1	Predator	Aranea	Pisauridae	Dolomedes	fimbriatus	0	0
32	Once	1	Predator	Aranea	Tetrachnatidae	Tetrachnagnatha	extensa	0	0
32	Once	1	Predator	Coleoptera	Dytiscidae	Colymbetes	fuscus	0	0
32	Once	1	Predator	Coleoptera	Dytiscidae	Agabus	bipistulatus	0	0
32	Once	1	Predator	Coleoptera	Dytiscidae	Hydroporinae	species	0	0
32	Once	1	Predator	Coleoptera	Dytiscidae	Laccophilus	minutus	0	0
32	Once	1	Predator	Coleoptera	Dytiscidae	Hygrotus	versicolor	0	0
32	Once	1	Predator	Coleoptera	Dytiscidae	Hygrotus	flavicollis	0	0
32	Once	1	Predator	Coleoptera	Dytiscidae	Hydroglyphus	pictus	0	0
32	Once	1	Predator	Coleoptera	Dytiscidae	Graptodytes	pictus	0	0
32	Once	1	Predator	Coleoptera	Gyrinidae	Gyrinidae	species	0	0
32	Once	1	Predator	Coleoptera	Hydrophilidae	Hydroporus	planus	0	0
32	Once	1	Predator	Coleoptera	Noteridae	Noterus	crassicornus c.f clavicornis	0	0
32	Once	1	Opportunistic predator	Coleoptera	Hydrophilidae	Laccobius	species	0	0
32	Once	1	Opportunistic predator	Coleoptera	Haliplidae	Haliplus	species	9.068466367	3
32	Once	1	Predator	Coleoptera	Dytiscidae	Hydroglyphus	pussilus	0	0
32	Once	1	Opportunistic predator	Coleoptera	Hydrophilidae	Enochrus	melanochephalus	0	0
32	Once	1	Opportunistic predator	Coleoptera	Haliplidae	Peltodytes	Caesus	0	0
32	Once	1	Opportunistic predator	Coleoptera	Hydrophilidae	Hydrobius	Fuscipes	0	0
32	Once	1	Predator	Coleoptera	Dytiscidae	Marginatis	Larvae	0	0
32	Once	1	Predator	Coleoptera	Dytiscidae	Genus	Larvae	0	0
32	Once	1	Shredder	Coleoptera	Hydrophilidae	Helophorus	species	0	0
32	Once	1	Gatherer/collector	Coleoptera	Scirtidae	Genus	species	1.670793155	1
32	Once	1	Predator	Hemiptera	Gerridae	Gerris	odontogaster	0	0
32	Once	1	Predator	Hemiptera	Naucoridae	Ilyocorus	cimicoides	118.2029999	4
32	Once	1	Predator	Hemiptera	Nepidae	Nepa	cinerea	645.8782309	9
32	Once	1	Predator	Hemiptera	Notonectidae	Notonecta	species	35.03323576	1
32	Once	1	Predator	Hemiptera	Pleidae	Plea	minutissima	0.424018305	1
32	Once	1	Predator	Hemiptera	Gerridae	Gerris	thoracicus	0	0
32	Once	1	Unspecified	Hemiptera	Corixidae	Sigara	species	0	0
32	Once	1	Predator	Hemiptera	Veliidae	Microvelia	reticulata	0	0
32	Once	1	Predator	Hemiptera	Hebridae	Hebrus	pussilus	0	0
32	Once	1	Predator	Odonata	Ceonagrionidae	Ishnura	elegans	972.1104944	30
32	Once	1	Predator	Megaloptera	Sialidae	Sialis	lutaria	171.5462408	19
34	Twice	1	Predator	Aranea	Cybaeidae	Argyroneta	aquatica	0	0
34	Twice	1	Predator	Aranea	Lycosidae	Arctosa	leopardus	0	0
34	Twice	1	Predator	Aranea	Lycosidae	Pirata	piraticus	41.17413422	2
34	Twice	1	Predator	Aranea	Lyniphyiidae	Lyniphiidae	species	2.029141055	2
34	Twice	1	Predator	Aranea	Pisauridae	Dolomedes	fimbriatus	0	0
34	Twice	1	Predator	Aranea	Tetrachnatidae	Tetrachnagnatha	extensa	0	0
34	Twice	1	Predator	Coleoptera	Dytiscidae	Colymbetes	fuscus	0	0
34	Twice	1	Predator	Coleoptera	Dytiscidae	Agabus	bipistulatus	110.5562867	4
34	Twice	1	Predator	Coleoptera	Dytiscidae	Hydroporinae	species	0	0
34	Twice	1	Predator	Coleoptera	Dytiscidae	Laccophilus	minutus	0	0
34	Twice	1	Predator	Coleoptera	Dytiscidae	Hygrotus	versicolor	0	0
34	Twice	1	Predator	Coleoptera	Dytiscidae	Hygrotus	flavicollis	0	0
34	Twice	1	Predator	Coleoptera	Dytiscidae	Hydroglyphus	pictus	0	0
34	Twice	1	Predator	Coleoptera	Dytiscidae	Graptodytes	pictus	0	0
34	Twice	1	Predator	Coleoptera	Gyrinidae	Gyrinidae	species	0	0
34	Twice	1	Predator	Coleoptera	Hydrophilidae	Hydroporus	planus	0	0
34	Twice	1	Predator	Coleoptera	Noteridae	Noterus	crassicornus c.f clavicornis	0	0
34	Twice	1	Opportunistic predator	Coleoptera	Hydrophilidae	Laccobius	species	0	0
34	Twice	1	Opportunistic predator	Coleoptera	Haliplidae	Haliplus	species	0	0
34	Twice	1	Predator	Coleoptera	Dytiscidae	Hydroglyphus	pussilus	0	0
34	Twice	1	Opportunistic predator	Coleoptera	Hydrophilidae	Enochrus	melanochephalus	0	0
34	Twice	1	Opportunistic predator	Coleoptera	Haliplidae	Peltodytes	Caesus	0	0
34	Twice	1	Opportunistic predator	Coleoptera	Hydrophilidae	Hydrobius	Fuscipes	0	0
34	Twice	1	Predator	Coleoptera	Dytiscidae	Marginatis	Larvae	0	0
34	Twice	1	Predator	Coleoptera	Dytiscidae	Genus	Larvae	0	0
34	Twice	1	Shredder	Coleoptera	Hydrophilidae	Helophorus	species	0	0
34	Twice	1	Gatherer/collector	Coleoptera	Scirtidae	Genus	species	1.670793155	1
34	Twice	1	Predator	Hemiptera	Gerridae	Gerris	odontogaster	0	0
34	Twice	1	Predator	Hemiptera	Naucoridae	Ilyocorus	cimicoides	0	0
34	Twice	1	Predator	Hemiptera	Nepidae	Nepa	cinerea	0	0
34	Twice	1	Predator	Hemiptera	Notonectidae	Notonecta	species	1156.09678	33
34	Twice	1	Predator	Hemiptera	Pleidae	Plea	minutissima	0	0
34	Twice	1	Predator	Hemiptera	Gerridae	Gerris	thoracicus	0	0
34	Twice	1	Unspecified	Hemiptera	Corixidae	Sigara	species	0	0
34	Twice	1	Predator	Hemiptera	Veliidae	Microvelia	reticulata	0.127142019	1
34	Twice	1	Predator	Hemiptera	Hebridae	Hebrus	pussilus	0	0
34	Twice	1	Predator	Odonata	Ceonagrionidae	Ishnura	elegans	0	0
34	Twice	1	Predator	Megaloptera	Sialidae	Sialis	lutaria	343.0924816	38
