# Supplementary material for: Beyond the target insects: impacts of Bti on aquatic macrofauna communities
Source: Parasit Vectors. 2025 Jul 9;18:271. doi: 10.1186/s13071-025-06907-8 (PMC12239451; doi:10.1186/s13071-025-06907-8)
Supplement: Supplementary file 1 — Additional file 1 [file 13071_2025_6907_MOESM1_ESM.zip › Supplementary/Bti_van_Nieuwpoort_et_al_emergence.csv]

Ditch	Day	Treatment	Order	Family	Subfamily	Count	Feeding_guild	Biomass	Length
5	0	Control	Diptera	Chironomidae	Orthocladinae	1	Opportunistic	115.56	8
7	0	Once	Diptera	Chironomidae	Tanypodinae	5	Opportunistic	577.82	8
7	0	Once	Diptera	Chironomidae	Chironominae	1	Opportunistic	115.56	8
8	0	Twice	NA	NA	NA	0	NA	0	2
9	0	Control	Diptera	Chironomidae	Chironominae	2	Opportunistic	231.13	8
12	0	Once	Megaloptera	Sialidae	NA	1	Predator	1621.68	25
12	0	Once	Diptera	Chironomidae	Tanypodinae	1	Opportunistic	115.56	8
14	0	Twice	Diptera	Chironomidae	Tanypodinae	2	Opportunistic	231.13	8
15	0	Control	NA	NA	NA	0	NA	0	2
18	0	Twice	Diptera	Chironomidae	NA	2	Opportunistic	231.13	8
18	0	Twice	Diptera	Chironomidae	Orthocladinae	1	Opportunistic	115.56	8
23	0	Once	Diptera	Chironomidae	Tanypodinae	1	Opportunistic	115.56	8
25	0	Twice	NA	NA	NA	0	NA	0	2
26	0	Control	Diptera	Chironomidae	Chironominae	1	Opportunistic	115.56	8
29	0	Twice	Diptera	Chironomidae	Tanypodinae	1	Opportunistic	115.56	8
29	0	Twice	Diptera	Chironomidae	Chironominae	1	Opportunistic	115.56	8
31	0	Control	Diptera	Chironomidae	Tanypodinae	1	Opportunistic	115.56	8
32	0	Once	Diptera	Dixidae	NA	1	Filter_feeder	58.2	6
34	0	Twice	Diptera	Dolichopodidae	NA	1	Predator	37.23	5
34	0	Twice	Diptera	Chironomidae	Tanypodinae	1	Opportunistic	115.56	8
5	1	Control	Diptera	Chironomidae	Tanypodinae	1	Opportunistic	115.56	8
7	1	Once	Diptera	Chironomidae	Tanypodinae	10	Opportunistic	1155.65	8
7	1	Once	Diptera	Chironomidae	Orthocladinae	1	Opportunistic	115.56	8
7	1	Once	Diptera	Chironomidae	Chironominae	3	Opportunistic	346.69	8
8	1	Twice	Diptera	Chironomidae	Tanypodinae	16	Opportunistic	1849.04	8
8	1	Twice	Diptera	Chironomidae	NA	2	Opportunistic	231.13	8
8	1	Twice	Diptera	Chironomidae	Chironominae	1	Opportunistic	115.56	8
8	1	Twice	Diptera	Chironomidae	Tanypodinae	1	Opportunistic	115.56	8
8	1	Twice	Diptera	Chironomidae	Chironominae	1	Opportunistic	115.56	8
9	1	Control	Diptera	Chironomidae	Tanypodinae	1	Opportunistic	115.56	8
9	1	Control	Diptera	Chironomidae	NA	2	Opportunistic	231.13	8
12	1	Once	Megaloptera	Sialidae	NA	1	Predator	1621.68	25
12	1	Once	Diptera	Chironomidae	NA	1	Opportunistic	115.56	8
14	1	Twice	Diptera	Chironomidae	Tanypodinae	3	Opportunistic	346.69	8
15	1	Control	Diptera	Chironomidae	Chironominae	1	Opportunistic	115.56	8
15	1	Control	Diptera	Dixidae	NA	1	Filter_feeder	58.2	6
17	1	Once	Diptera	Chironomidae	Tanypodinae	7	Opportunistic	808.95	8
17	1	Once	Diptera	Chironomidae	Chironominae	2	Opportunistic	231.13	8
17	1	Once	Diptera	Chironomidae	Orthocladinae	1	Opportunistic	115.56	8
18	1	Twice	Diptera	Chironomidae	Orthocladinae	1	Opportunistic	115.56	8
18	1	Twice	Diptera	Chironomidae	NA	1	Opportunistic	115.56	8
20	1	Control	Diptera	Chironomidae	NA	2	Opportunistic	231.13	8
20	1	Control	Diptera	Chironomidae	Tanypodinae	1	Opportunistic	115.56	8
23	1	Once	Diptera	Chironomidae	Orthocladinae	5	Opportunistic	577.82	8
23	1	Once	Diptera	Chironomidae	Tanypodinae	7	Opportunistic	808.95	8
25	1	Twice	Diptera	Dixidae	NA	1	Filter_feeder	58.2	6
26	1	Control	Diptera	Simuliidae	NA	1	Filter_feeder	21.07	4
28	1	Once	Megaloptera	Sialidae	NA	1	Predator	1621.68	25
28	1	Once	Diptera	Chaoboridae	NA	2	Omnivorous	389.98	10
28	1	Once	Diptera	Dixidae	NA	1	Filter_feeder	58.2	6
28	1	Once	Diptera	Chironomidae	Orthocladinae	3	Opportunistic	346.69	8
29	1	Twice	Diptera	Dixidae	NA	4	Filter_feeder	232.8	6
29	1	Twice	Diptera	Chironomidae	Tanypodinae	2	Opportunistic	231.13	8
29	1	Twice	Diptera	Chironomidae	Orthocladinae	2	Opportunistic	231.13	8
29	1	Twice	Diptera	Chaoboridae	NA	2	Omnivorous	389.98	10
29	1	Twice	Diptera	Simuliidae	NA	1	Filter_feeder	21.07	4
29	1	Twice	Diptera	Chironomidae	Chironominae	1	Opportunistic	115.56	8
29	1	Twice	Diptera	Chironomidae	NA	1	Opportunistic	115.56	8
31	1	Control	Diptera	Chironomidae	Tanypodinae	3	Opportunistic	346.69	8
31	1	Control	Diptera	Chironomidae	Orthocladinae	1	Opportunistic	115.56	8
31	1	Control	Megaloptera	Sialidae	NA	1	Predator	1621.68	25
31	1	Control	Diptera	Chironomidae	Chironominae	2	Opportunistic	231.13	8
32	1	Once	Diptera	Chironomidae	Tanypodinae	4	Opportunistic	462.26	8
32	1	Once	Diptera	Dixidae	NA	2	Filter_feeder	116.4	6
32	1	Once	Diptera	Chironomidae	Chironominae	1	Opportunistic	115.56	8
34	1	Twice	Diptera	Chironomidae	Tanypodinae	7	Opportunistic	808.95	8
34	1	Twice	Diptera	Chironomidae	Orthocladinae	3	Opportunistic	346.69	8
34	1	Twice	Diptera	Simuliidae	NA	1	Predator	1.84	2
5	2	Control	Diptera	Chironomidae	NA	1	Opportunistic	115.56	8
5	2	Control	Diptera	Chironomidae	Chironominae	1	Opportunistic	115.56	8
7	2	Once	Megaloptera	Sialidae	NA	1	Predator	1621.68	25
7	2	Once	Diptera	Chironomidae	Tanypodinae	4	Opportunistic	462.26	8
7	2	Once	Diptera	Chironomidae	Chironominae	3	Opportunistic	346.69	8
7	2	Once	Diptera	Chironomidae	NA	2	Opportunistic	231.13	8
7	2	Once	Diptera	NA	NA	2	NA	3.68	2
8	2	Twice	Diptera	Chironomidae	Orthocladinae	2	Opportunistic	231.13	8
8	2	Twice	Diptera	Chironomidae	Tanypodinae	4	Opportunistic	462.26	8
9	2	Control	Diptera	Chironomidae	Tanypodinae	1	Opportunistic	115.56	8
12	2	Once	Diptera	Chironomidae	Chironominae	1	Opportunistic	115.56	8
12	2	Once	Diptera	Chironomidae	Tanypodinae	1	Opportunistic	115.56	8
14	2	Twice	Diptera	Chironomidae	Orthocladinae	1	Opportunistic	115.56	8
15	2	Control	Diptera	Chironomidae	Chironominae	1	Opportunistic	115.56	8
17	2	Once	Diptera	Chironomidae	Chironominae	2	Opportunistic	231.13	8
17	2	Once	Diptera	Chironomidae	Tanypodinae	1	Opportunistic	115.56	8
18	2	Twice	Diptera	Chironomidae	Tanypodinae	1	Opportunistic	115.56	8
18	2	Twice	Diptera	Chironomidae	Orthocladinae	2	Opportunistic	231.13	8
23	2	Once	Diptera	Chironomidae	Tanypodinae	3	Opportunistic	346.69	8
23	2	Once	Diptera	Chironomidae	Chironominae	1	Opportunistic	115.56	8
25	2	Twice	Diptera	Chironomidae	Tanypodinae	1	Opportunistic	115.56	8
25	2	Twice	Diptera	Chironomidae	Chironominae	1	Opportunistic	115.56	8
26	2	Control	Diptera	Chironomidae	Chironominae	2	Opportunistic	231.13	8
28	2	Once	Megaloptera	Sialidae	NA	1	Predator	1621.68	25
28	2	Once	Diptera	Tipulidae	Tipula	1	Opportunistic	4778.94	40
29	2	Twice	Diptera	Chironomidae	Tanypodinae	4	Opportunistic	462.26	8
29	2	Twice	Diptera	Chironomidae	Chironominae	2	Opportunistic	231.13	8
29	2	Twice	Diptera	Chironomidae	NA	2	Opportunistic	231.13	8
31	2	Control	Megaloptera	Sialidae	NA	1	Predator	1621.68	25
32	2	Once	Diptera	Chironomidae	NA	1	Opportunistic	115.56	8
32	2	Once	Diptera	Chironomidae	Tanypodinae	3	Opportunistic	346.69	8
32	2	Once	Diptera	Chironomidae	Chironominae	2	Opportunistic	231.13	8
34	2	Twice	Diptera	Chironomidae	Tanypodinae	3	Opportunistic	346.69	8
5	3	Control	Diptera	Chironomidae	Orthocladinae	1	Opportunistic	115.56	8
5	3	Control	Diptera	Empididae	NA	1	Predator	499.55	15
7	3	Once	Diptera	Dixidae	NA	1	Filter_feeder	58.2	6
7	3	Once	Diptera	Chironomidae	Tanypodinae	4	Opportunistic	462.26	8
7	3	Once	Diptera	Chironomidae	Chironominae	1	Opportunistic	115.56	8
7	3	Once	Diptera	Chironomidae	Chironominae	1	Opportunistic	115.56	8
7	3	Once	Diptera	Chironomidae	Tanypodinae	2	Opportunistic	231.13	8
7	3	Once	Diptera	Tipulidae	NA	1	Opportunistic	4778.94	40
7	3	Once	Diptera	NA	NA	5	NA	9.21	2
7	3	Once	Diptera	Chironomidae	Orthocladinae	1	Opportunistic	115.56	8
8	3	Twice	NA	NA	NA	0	NA	0	2
12	3	Once	Diptera	Chironomidae	Orthocladinae	1	Opportunistic	115.56	8
14	3	Twice	Diptera	Chironomidae	Tanypodinae	1	Opportunistic	115.56	8
15	3	Control	Diptera	Chironomidae	Orthocladinae	3	Opportunistic	346.69	8
17	3	Once	Diptera	Chironomidae	Tanypodinae	1	Opportunistic	115.56	8
17	3	Once	Diptera	Chironomidae	Chironominae	1	Opportunistic	115.56	8
20	3	Control	NA	NA	NA	0	NA	0	2
23	3	Once	Diptera	Chironomidae	Tanypodinae	1	Opportunistic	115.56	8
25	3	Twice	Diptera	Chironomidae	Tanypodinae	1	Opportunistic	115.56	8
26	3	Control	Megaloptera	Sialidae	NA	1	Predator	1621.68	25
28	3	Once	Diptera	NA	NA	5	NA	9.21	2
29	3	Twice	Diptera	Chironomidae	Orthocladinae	1	Opportunistic	115.56	8
31	3	Control	Megaloptera	Sialidae	NA	1	Predator	1621.68	25
32	3	Once	Diptera	Chironomidae	Orthocladinae	1	Opportunistic	115.56	8
34	3	Twice	Diptera	Chironomidae	Orthocladinae	1	Opportunistic	115.56	8
34	3	Twice	Diptera	Chironomidae	Chironominae	1	Opportunistic	115.56	8
5	4	Control	Coleoptera	Noteridae	NA	1	Predator	47.1	5.5
5	4	Control	Diptera	Chironomidae	Tanypodinae	1	Opportunistic	115.56	8
7	4	Once	Diptera	Chironomidae	NA	11	Opportunistic	20.26	2
7	4	Once	Diptera	Chironomidae	Tanypodinae	1	Opportunistic	115.56	8
7	4	Once	Diptera	Chironomidae	Chironominae	4	Opportunistic	462.26	8
8	4	Twice	Diptera	Chironomidae	Chironominae	2	Opportunistic	231.13	8
8	4	Twice	Diptera	Chironomidae	NA	1	Opportunistic	115.56	8
8	4	Twice	Diptera	Chironomidae	Tanypodinae	1	Opportunistic	115.56	8
9	4	Control	Diptera	NA	NA	1	NA	1.84	2
12	4	Once	Diptera	Chironomidae	NA	2	Opportunistic	231.13	8
12	4	Once	Diptera	Chironomidae	Tanypodinae	1	Opportunistic	115.56	8
14	4	Twice	Diptera	Chironomidae	NA	4	Opportunistic	462.26	8
14	4	Twice	Diptera	Chironomidae	Tanypodinae	1	Opportunistic	115.56	8
15	4	Control	NA	NA	NA	0	NA	0	2
17	4	Once	Diptera	Chironomidae	Tanypodinae	3	Opportunistic	346.69	8
18	4	Twice	Diptera	Chironomidae	Chironominae	1	Opportunistic	115.56	8
18	4	Twice	Diptera	Chironomidae	Orthocladinae	1	Opportunistic	115.56	8
23	4	Once	Diptera	Chironomidae	Orthocladinae	1	Opportunistic	115.56	8
23	4	Once	Diptera	Chironomidae	Chironominae	3	Opportunistic	346.69	8
25	4	Twice	Diptera	Empididae	NA	1	Predator	499.55	15
25	4	Twice	Diptera	Chironomidae	Chironominae	11	Opportunistic	1271.21	8
25	4	Twice	Diptera	Chironomidae	Orthocladinae	4	Opportunistic	462.26	8
25	4	Twice	Diptera	Chironomidae	Tanypodinae	4	Opportunistic	462.26	8
25	4	Twice	Diptera	Chironomidae	NA	1	Opportunistic	115.56	8
26	4	Control	Odonata	Ischnura	NA	1	Predator	2659.85	31
26	4	Control	Diptera	Chironomidae	Tanypodinae	1	Opportunistic	115.56	8
26	4	Control	Diptera	Chironomidae	Orthocladinae	2	Opportunistic	231.13	8
26	4	Control	Diptera	Chironomidae	Chironominae	1	Opportunistic	115.56	8
28	4	Once	Diptera	Chironomidae	Orthocladinae	2	Opportunistic	231.13	8
28	4	Once	Diptera	Chironomidae	Chironominae	1	Opportunistic	115.56	8
29	4	Twice	Diptera	Chironomidae	Chironominae	2	Opportunistic	231.13	8
31	4	Control	NA	NA	NA	0	NA	0	2
32	4	Once	Diptera	Chironomidae	NA	1	Opportunistic	115.56	8
34	4	Twice	NA	NA	NA	0	NA	0	2
5	5	Control	Odonata	Ischnura	NA	1	Predator	2659.85	31
7	5	Once	Diptera	Chironomidae	Orthocladinae	1	Opportunistic	115.56	8
8	5	Twice	Diptera	Chironomidae	Tanypodinae	3	Opportunistic	346.69	8
8	5	Twice	Diptera	Chironomidae	Orthocladinae	1	Opportunistic	115.56	8
9	5	Control	NA	NA	NA	0	NA	0	2
12	5	Once	NA	NA	NA	0	NA	0	2
14	5	Twice	Megaloptera	Sialidae	NA	1	Predator	1621.68	25
14	5	Twice	Diptera	Chironomidae	Tanypodinae	1	Opportunistic	115.56	8
15	5	Control	Diptera	Chironomidae	Chironominae	1	Opportunistic	115.56	8
18	5	Twice	Diptera	Chironomidae	Tanypodinae	1	Opportunistic	115.56	8
18	5	Twice	Diptera	Chironomidae	Chironominae	1	Opportunistic	115.56	8
20	5	Control	Diptera	Chironomidae	Orthocladinae	7	Opportunistic	808.95	8
20	5	Control	Diptera	Chironomidae	Chironominae	1	Opportunistic	115.56	8
25	5	Twice	Diptera	Chironomidae	Tanypodinae	3	Opportunistic	346.69	8
25	5	Twice	Diptera	Chironomidae	Orthocladinae	3	Opportunistic	346.69	8
26	5	Control	Diptera	Chironomidae	Orthocladinae	7	Opportunistic	808.95	8
26	5	Control	Diptera	Chironomidae	Tanypodinae	1	Opportunistic	115.56	8
26	5	Control	Diptera	Chironomidae	NA	1	Opportunistic	115.56	8
26	5	Control	Diptera	Chironomidae	Chironominae	2	Opportunistic	231.13	8
31	5	Control	Diptera	Chironomidae	Tanypodinae	1	Opportunistic	115.56	8
5	6	Control	Odonata	Ischnura	NA	1	Predator	2659.85	31
5	6	Control	Diptera	Chironomidae	Orthocladinae	14	Opportunistic	1617.91	8
5	6	Control	Diptera	Chironomidae	Tanypodinae	4	Opportunistic	462.26	8
5	6	Control	Diptera	Chironomidae	Chironominae	1	Opportunistic	115.56	8
5	6	Control	Diptera	Chironomidae	NA	3	Opportunistic	346.69	8
5	6	Control	Diptera	Muscidae	NA	1	Opportunistic	58.2	6
7	6	Once	Diptera	Chironomidae	Orthocladinae	1	Opportunistic	115.56	8
8	6	Twice	Diptera	Chironomidae	Tanypodinae	2	Opportunistic	231.13	8
9	6	Control	Diptera	Chironomidae	NA	1	Opportunistic	115.56	8
12	6	Once	Diptera	Chironomidae	Tanypodinae	1	Opportunistic	115.56	8
14	6	Twice	Diptera	Chironomidae	Tanypodinae	2	Opportunistic	231.13	8
14	6	Twice	Diptera	Chironomidae	Chironominae	1	Opportunistic	115.56	8
15	6	Control	Diptera	NA	NA	1	NA	1.84	2
17	6	Once	Diptera	Chironomidae	Tanypodinae	1	Opportunistic	115.56	8
20	6	Control	Diptera	Chironomidae	Chironominae	2	Opportunistic	231.13	8
25	6	Twice	Diptera	Chironomidae	Orthocladinae	1	Opportunistic	115.56	8
26	6	Control	NA	NA	NA	0	NA	0	2
28	6	Once	Diptera	Chironomidae	Orthocladinae	1	Opportunistic	115.56	8
31	6	Control	Diptera	Chironomidae	Chironominae	1	Opportunistic	115.56	8
31	6	Control	Diptera	Chironomidae	Tanypodinae	1	Opportunistic	115.56	8
32	6	Once	Diptera	Chironomidae	Chironominae	2	Opportunistic	231.13	8
32	6	Once	Diptera	Chironomidae	Orthocladinae	1	Opportunistic	115.56	8
32	6	Once	Diptera	Chironomidae	NA	1	Opportunistic	115.56	8
34	6	Twice	Odonata	Ischnura	NA	1	Predator	2659.85	31
5	7	Control	Diptera	Chironomidae	Orthocladinae	18	Opportunistic	2080.17	8
5	7	Control	Diptera	Chironomidae	Chironominae	3	Opportunistic	346.69	8
5	7	Control	Diptera	Chironomidae	NA	2	Opportunistic	231.13	8
5	7	Control	Diptera	Chironomidae	Tanypodinae	2	Opportunistic	231.13	8
7	7	Once	Diptera	Chironomidae	Chironominae	1	Opportunistic	115.56	8
7	7	Once	Diptera	Chironomidae	Orthocladinae	2	Opportunistic	231.13	8
7	7	Once	Diptera	Chironomidae	Tanypodinae	1	Opportunistic	115.56	8
8	7	Twice	Diptera	Chironomidae	Orthocladinae	1	Opportunistic	115.56	8
8	7	Twice	Diptera	Ephydridae	NA	1	Shredder_Gatherer	1.84	2
9	7	Control	Diptera	Chironomidae	Tanypodinae	1	Opportunistic	115.56	8
12	7	Once	Diptera	Chironomidae	Chironominae	1	Opportunistic	115.56	8
14	7	Twice	Diptera	Chironomidae	Tanypodinae	1	Opportunistic	115.56	8
15	7	Control	Diptera	Chironomidae	Tanypodinae	1	Opportunistic	115.56	8
17	7	Once	Diptera	Chironomidae	NA	1	Opportunistic	115.56	8
18	7	Twice	Diptera	Chironomidae	Orthocladinae	1	Opportunistic	115.56	8
20	7	Control	Diptera	Chironomidae	Orthocladinae	7	Opportunistic	808.95	8
23	7	Once	Diptera	Chironomidae	Orthocladinae	1	Opportunistic	115.56	8
25	7	Twice	Diptera	Chironomidae	Tanypodinae	1	Opportunistic	115.56	8
26	7	Control	Diptera	Chironomidae	Chironominae	1	Opportunistic	115.56	8
28	7	Once	Diptera	Chironomidae	Orthocladinae	1	Opportunistic	115.56	8
28	7	Once	Diptera	Chironomidae	Chironominae	1	Opportunistic	115.56	8
29	7	Twice	Diptera	Chironomidae	Tanypodinae	1	Opportunistic	115.56	8
31	7	Control	Diptera	Chironomidae	Chironominae	6	Opportunistic	693.39	8
31	7	Control	Diptera	Chironomidae	Orthocladinae	6	Opportunistic	693.39	8
32	7	Once	NA	NA	NA	0	NA	0	2
34	7	Twice	NA	NA	NA	0	NA	0	2
