# Supplementary material for: Beyond the target insects: impacts of Bti on aquatic macrofauna communities
Source: Parasit Vectors. 2025 Jul 9;18:271. doi: 10.1186/s13071-025-06907-8 (PMC12239451; doi:10.1186/s13071-025-06907-8)
Supplement: Supplementary file 1 — Additional file 1 [file 13071_2025_6907_MOESM1_ESM.zip › Supplementary/Bti_van_Nieuwpoort_et_al_R_script_Aquatic.Rmd]

---
title: "BtiMacroinv"
author: "Joris Casparie"
date: "7/8/2022"
output: html_document
editor_options: 
  chunk_output_type: inline
---

````{r setup, include=FALSE}
knitr::opts_chunk$set(echo = TRUE)
setwd("C:/Users/sboer/OneDrive - Universiteit Leiden/Bti/Data")
```


```{r}
#install.packages("coin","MASS","PMCMR","nlme","tinytex","CarData","rstatix","tidyverse","plyr","dplyr","ggpubr","datarium","Rmisc","afex")
library(knitr)
library(car)
library(Matrix)
library(readxl)
library(lme4)
library(dplyr)
library(dunn.test)
library(ggplot2)
library(ggsignif)
library(ggpubr)
library(sjstats)
library(MASS)
library(PMCMR)
library(nlme)
library(tinytex)
library(carData)
library(rstatix)
#library(tidyverse)
library(plyr)
library(dplyr)
library(ggpubr)
library(datarium)
library(Rmisc)
library(afex)
library(coin)
```

```{r}
Dataset1<-read.csv("C:/Users/sboer/OneDrive - Universiteit Leiden/Bti/Data/Bti_MAV_0_en_Eind.csv")
#Dataset1<-read.csv("BtiEindmetingAf.csv")
Dataset1$Ditch<-as.factor(Dataset1$Ditch)
Dataset1$Treatment<-as.factor(Dataset1$Treatment)
Dataset1$Day<-as.factor(Dataset1$Day)
Dataset1$Guild<-as.factor(Dataset1$Guild)
Dataset1$Order<-as.factor(Dataset1$Order)
Dataset1$Family<-as.factor(Dataset1$Family)
Dataset1$Genus<-as.factor(Dataset1$Genus)
Dataset1$Species<-as.factor(Dataset1$Species)
Dataset1$Biomass<-as.numeric(Dataset1$Biomass)
Dataset1$Amount<-as.numeric(Dataset1$Amount)

str(Dataset1)
summary(Dataset1)

# Transform the dataset to get the sum of biomass per site per Guild
Total_biomass_data <- aggregate(Biomass ~ Treatment + Ditch + Day, data = Dataset1, sum)
Guild_data <- aggregate(Biomass ~ Treatment + Ditch + Guild + Day, data = Dataset1, sum)
Order_data <- aggregate(Biomass ~ Treatment + Ditch + Order + Day, data = Dataset1, sum)
Family_data <- aggregate(Biomass ~ Treatment + Ditch + Family + Day, data = Dataset1, sum)
Genus_data <- aggregate(Biomass ~ Treatment + Ditch + Genus + Day, data = Dataset1, sum)
Species_data <- Dataset1

```

```{r}
options(device="windows")
#biomass total; no differences
ggboxplot(Total_biomass_data, x = "Treatment", y = "Biomass",
          color = "Treatment",
          ylab = "Biomass (mg)", xlab = "Bti Treatment") +
  labs(title="Total dry weight per treatment", color = "Bti treatment")+yscale("log10")+ scale_y_continuous(expand = expand_scale(mult = c(0, 0.1)))+facet_wrap("Day", ncol = 1, scales = "free_y")

#biomass per treatment per feeding guild
ggboxplot(Guild_data, x = "Guild", y = "Biomass",
          color = "Treatment",
          ylab = "Biomass (mg)", xlab = "feeding guild") +
  labs(title="Total dry weight per guild",color = "Bti treatment")+yscale("log10")+ scale_y_continuous(expand = expand_scale(mult = c(0, 0.1)))+facet_wrap("Day", ncol = 1, scales = "free_y")

#biomass per treatment for opp. predators
ggboxplot(subset(Species_data, Guild=="Opportunistic predator"), x = "Treatment", y = "Biomass",
          color = "Treatment",
          ylab = "Biomass (mg)", xlab = "Bti Treatment") +
  labs(title="Total dry weight opportunistic predators", color = "Bti treatment")+yscale("log10")+ scale_y_continuous(expand = expand_scale(mult = c(0, 0.1)))+facet_wrap("Day", ncol = 1, scales = "free_y")

#biomass per treatment for predators
ggboxplot(subset(Species_data, Guild=="Predator"), x = "Treatment", y = "Biomass",
          color = "Treatment",
          ylab = "Biomass (mg)", xlab = "Bti Treatment") +
  labs(title="Total dry weight predators", color = "Bti treatment")+yscale("log10")+ scale_y_continuous(expand = expand_scale(mult = c(0, 0.1)))+facet_wrap("Day", ncol = 1, scales = "free_y")

#biomass per treatment for unspecified
ggboxplot(subset(Species_data, Guild=="Unspecified"), x = "Treatment", y = "Biomass",
          color = "Treatment",
          ylab = "Biomass (mg)", xlab = "Bti Treatment") +
  labs(title="Total dry weight unspecified feeding guild", color = "Bti treatment")+yscale("log10")+ scale_y_continuous(expand = expand_scale(mult = c(0, 0.1)))+facet_wrap("Day", ncol = 1, scales = "free_y")

ggplot(Dataset1, aes(x = "", y = Biomass, fill = Guild)) + geom_col() + coord_polar(theta = "y")+ facet_grid(~Treatment, labeller = label_value)+facet_wrap("Day", ncol = 1, scales = "free_y")


#biomass per treatment per order
ggboxplot(Order_data, x = "Order", y = "Biomass",
          color = "Treatment",
          ylab = "Biomass (mg)", xlab = "Insect order") +
  labs(title="Total dry weight per order",color = "Bti treatment")+yscale("log10")+ scale_y_continuous(expand = expand_scale(mult = c(0, 0.1)))+facet_wrap("Day", ncol = 1, scales = "free_y")

#biomass per treatment For aranea
ggboxplot(subset(Species_data, Order=="Aranea"), x = "Order", y = "Biomass",
          color = "Treatment",
          ylab = "Biomass (mg)", xlab = "Insect orde") +
  labs(title="Total dry weight per order",color = "Bti treatment")+yscale("log10")+ scale_y_continuous(expand = expand_scale(mult = c(0, 0.1)))+facet_wrap("Day", nrow = 1, scales = "free_y")

#biomass per treatment For odonata
ggboxplot(subset(Species_data, Order=="Odonata"), x = "Order", y = "Biomass",
          color = "Treatment",
          ylab = "Biomass (mg)", xlab = "Insect orde") +
  labs(title="Total dry weight per order",color = "Bti treatment")+yscale("log10")+ scale_y_continuous(expand = expand_scale(mult = c(0, 0.1)))+facet_wrap("Day", ncol = 1, scales = "free_y")


#biomass per treatment per family
ggboxplot(subset(Species_data, Order=="Aranea"), x = "Treatment", y = "Biomass",
          color = "Treatment",
          ylab = "Biomass (mg)", xlab = "Insect family") +
  labs(title="Total dry weight per family",color = "Bti treatment")+yscale("log10")+ scale_y_continuous(expand = expand_scale(mult = c(0, 0.1)))+facet_wrap(vars(Day,Family), ncol = 5, scales="free_y")

ggboxplot(subset(Species_data, Order=="Hemiptera"), x = "Treatment", y = "Biomass",
          color = "Treatment",
          ylab = "Biomass (mg)", xlab = "Insect family") +
  labs(title="Total dry weight per family",color = "Bti treatment")+yscale("log10")+ scale_y_continuous(expand = expand_scale(mult = c(0, 0.1)))+facet_wrap(vars(Day,Family), ncol = 8, scales="free_y")

ggboxplot(subset(Species_data, Order=="Coleoptera"), x = "Treatment", y = "Biomass",
          color = "Treatment",
          ylab = "Biomass (mg)", xlab = "Insect family") +
  labs(title="Total dry weight per family",color = "Bti treatment")+yscale("log10")+ scale_y_continuous(expand = expand_scale(mult = c(0, 0.1)))+facet_wrap(vars(Day,Family), ncol = 5, scales="free_y")
```

```{r}
#plot per genera
#dev.new(noRStudioGD = TRUE)
#biomass per treatment per genus within Aranea
ggboxplot(subset(Dataset1, Order=="Aranea"), x = "Treatment", y = "Biomass",
          color = "Treatment",
          ylab = "Biomass (mg)", xlab = "Bti Treatment") +
  labs(title="Total dry weight Aranea per genus",color = "Bti treatment")+yscale("log10")+facet_wrap(Genus~., scales="free")+ scale_y_continuous(expand = expand_scale(mult = c(0, 0.1)))

#biomass per treatment per genus within Coleoptera
ggboxplot(subset(subset(Dataset1, Order=="Coleoptera"), Genus==c("Agabus", "Haliplus", "Hydrobius", "Hydroposrus") ), x = "Genus", y = "Biomass",
          color = "Treatment",
          ylab = "Biomass (mg)", xlab = "Bti Treatment") +
  labs(title="Total dry weight Coleoptera per genus",color = "Bti treatment")+yscale("log10")+facet_wrap(Genus~., scales="free")+ scale_y_continuous(expand = expand_scale(mult = c(0, 0.1)))

#biomass per treatment per genus within Hemiptera
ggboxplot(subset(Dataset1, Order=="Hemiptera"), x = "Treatment", y = "Biomass",
          color = "Treatment",
          ylab = "Biomass (mg)", xlab = "Bti Treatment") +
  labs(title="Total dry weight Hemiptera per genus",color = "Bti treatment")+yscale("log10")+facet_wrap(Genus~., scales="free")+ scale_y_continuous(expand = expand_scale(mult = c(0, 0.1)))

#biomass per treatment per genus within Megaloptera
ggboxplot(subset(Dataset1, Order=="Megaloptera"), x = "Genus", y = "Biomass",
          color = "Treatment",
          ylab = "Biomass (mg)", xlab = "Bti Treatment") +
  labs(title="Total dry weight Megaloptera per genus",color = "Bti treatment")+yscale("log10")+ scale_y_continuous(expand = expand_scale(mult = c(0, 0.1)))

#biomass per treatment per genus within odonata
ggboxplot(subset(Dataset1, Order=="Odonata"), x = "Genus", y = "Biomass",
          color = "Treatment",
          ylab = "Biomass (mg)", xlab = "Bti Treatment") +
  labs(title="Total dry weight Odonata per genus",color = "Bti treatment")+yscale("log10")+ scale_y_continuous(expand = expand_scale(mult = c(0, 0.1)))
```

```{r}
#plot per species; not really informative, but you have them now :)

#biomass per treatment per species within Aranea
ggboxplot(subset(Dataset1, Order=="Aranea"), x = "Treatment", y = "Biomass",
          color = "Treatment",
          ylab = "Biomass (mg)", xlab = "Bti Treatment") +
  labs(title="Total dry weight Aranea per genus",color = "Bti treatment")+yscale("log10")+facet_wrap(Species~., scales="free")+ scale_y_continuous(expand = expand_scale(mult = c(0, 0.1)))

#biomass per treatment per species within Coleoptera
ggboxplot(subset(subset(Dataset1, Order=="Coleoptera"), Genus==c("Agabus", "Haliplus", "Hydrobius", "Hydroposrus") ), x = "Genus", y = "Biomass",
          color = "Treatment",
          ylab = "Biomass (mg)", xlab = "Bti Treatment") +
  labs(title="Total dry weight Coleoptera per genus",color = "Bti treatment")+yscale("log10")+facet_wrap(Species~., scales="free")+ scale_y_continuous(expand = expand_scale(mult = c(0, 0.1)))

#biomass per treatment per species within Hemiptera
ggboxplot(subset(Dataset1, Order=="Hemiptera"), x = "Treatment", y = "Biomass",
          color = "Treatment",
          ylab = "Biomass (mg)", xlab = "Bti Treatment") +
  labs(title="Total dry weight Hemiptera per genus",color = "Bti treatment")+yscale("log10")+facet_wrap(Species~., scales="free")+ scale_y_continuous(expand = expand_scale(mult = c(0, 0.1)))

#biomass per treatment per species within Megaloptera
ggboxplot(subset(Dataset1, Order=="Megaloptera"), x = "Species", y = "Biomass",
          color = "Treatment",
          ylab = "Biomass (mg)", xlab = "Bti Treatment") +
  labs(title="Total dry weight Megaloptera per genus",color = "Bti treatment")+yscale("log10")+ scale_y_continuous(expand = expand_scale(mult = c(0, 0.1)))

#biomass per treatment per species within odonata
ggboxplot(subset(Dataset1, Order=="Odonata"), x = "Species", y = "Biomass",
          color = "Treatment",
          ylab = "Biomass (mg)", xlab = "Bti Treatment") +
  labs(title="Total dry weight Odonata per genus",color = "Bti treatment")+yscale("log10")+ scale_y_continuous(expand = expand_scale(mult = c(0, 0.1)))
```


```{r}
#optimize (normally distributed) model
Orderlm1 <- lmer(Dataset1$Biomass ~ Dataset1$Day + Dataset1$Treatment * Dataset1$Order + (1|Dataset1$Ditch))
Orderlm2 <- lmer(Dataset1$Biomass ~ Dataset1$Day + Dataset1$Treatment + Dataset1$Order + (1|Dataset1$Ditch))
Orderlm3 <- lmer(Dataset1$Biomass ~ Dataset1$Day + Dataset1$Order + (1|Dataset1$Ditch))
Orderlm4 <- lmer(Dataset1$Biomass ~ Dataset1$Day + Dataset1$Treatment + (1|Dataset1$Ditch))

AIC(Orderlm1) # lowest AIC; best fit
AIC(Orderlm2)
AIC(Orderlm3)
AIC(Orderlm4)


#test assumptions
###Variance homogeneous
Orderaov1 <- lm(Dataset1$Biomass ~ Dataset1$Day + Dataset1$Treatment * Dataset1$Order)
residualPlots(Orderaov1) 
ncvTest(Orderaov1) 

###Normal distributed
qqPlot(Orderaov1$residuals) #not normally distirbuted; boxcox transformation
shapiro.test(Orderaov1$residuals) 
histogram(Dataset1$Biomass)

##Boxcox
Dataset1$Biomass<- Dataset1$Biomass+0.0001
bc <- boxcox(Dataset1$Biomass ~ Dataset1$Treatment * Dataset1$Order)
(lambda <- bc$x[which.max(bc$y)])

Orderlm1 <- lm(((Dataset1$Biomass^lambda-1)/lambda) ~ Dataset1$Treatment * Dataset1$Order)# create boxcox transformed model
qqPlot(Orderlm1$residuals)
#doesnt make it better, non-parametric analysis

#Poison transformation
Orderaov1 <- glm(Dataset1$Biomass ~ Dataset1$Treatment * Dataset1$Order, family="poisson")
qqPlot(Orderaov1$residuals)
#doesnt make it better, non-parametric analysis

#non paramteric test
kruskal.test(subset(Dataset1, Day == 0)$Biomass, subset(Dataset1, Day == 0)$Treatment)
kruskal.test(subset(Dataset1, Day == 0)$Biomass, subset(Dataset1, Day == 0)$Order) # some differences between orders, potentially across treatments, follow up with post hoc dunn
kruskal.test(subset(Dataset1, Day == 1)$Biomass, subset(Dataset1, Day == 1)$Treatment)
kruskal.test(subset(Dataset1, Day == 1)$Biomass, subset(Dataset1, Day == 1)$Order) # some differences between orders, potentially across treatments, follow up with post hoc dunn

###Outliers
influenceIndexPlot(Orderaov1) 
outlierTest(Orderaov1) 

```

```{r}
## Friedman tests functions
library(tidyr)

is_unreplicated_complete_block_design <- function(data, treatment_factors, block_factors) {
  full_combinations <- expand.grid(lapply(data[c(treatment_factors, block_factors)], unique))
  counts <- data %>%
    group_by(across(all_of(c(treatment_factors, block_factors)))) %>%
     dplyr::summarise(count =  dplyr::n(), .groups = 'drop')
  missing_combinations <- anti_join(full_combinations, counts, by = c(treatment_factors, block_factors))
  all_one <- all(counts$count == 1)
  
   if (nrow(missing_combinations) > 0) {
    message("The following combinations are missing:")
    print(missing_combinations)
    missing_combinations <- missing_combinations %>%
      mutate(Biomass = 0)
    missing_combinations <- missing_combinations %>%
      mutate(Amount = 0)
    complete_data <- bind_rows(data, missing_combinations)
  } else {
    message("No missing combinations.")
    complete_data <- data
  }
return(list(is_complete = all_one, complete_data = complete_data, missing_combinations = missing_combinations))
}

check_multiple_values_per_combination <- function(data, treatment_factors, block_factors) {
  duplicates <- data %>%
    group_by(across(all_of(c(treatment_factors, block_factors)))) %>%
    dplyr::summarise(value_count = dplyr::n(), .groups = 'drop') %>%
    filter(value_count > 1)

  if (nrow(duplicates) > 0) {
    message("Multiple values found for the following combinations of factors:")
    return(duplicates)
  } else {
    message("No multiple values found. All combinations are unique.")
    return(NULL)
  }
}

check_multiple_values_per_combination <- function(data, treatment_factors, block_factors) {
  # Group by treatment and block factors and count the number of values
  duplicates <- data %>%
    group_by(across(all_of(c(treatment_factors, block_factors)))) %>%
    dplyr::summarise(value_count = dplyr::n(), .groups = 'drop') %>%
    filter(value_count > 1)
  
  # If duplicates are found, return them, otherwise return a message
  if (nrow(duplicates) > 0) {
    message("Multiple values found for the following combinations of factors:")
    return(duplicates)
  } else {
    message("No multiple values found. All combinations are unique.")
    return(NULL)
  }
}


merge_multiple_values_per_combination <- function(data, treatment_factors, block_factors, value_columns, method = "sum") {

  if (!method %in% c("sum", "mean", "median")) {
    stop("Invalid method. Choose from 'sum', 'mean', or 'median'.")
  }
  message("merging duplicates")
  aggregated_data <- data %>%
    group_by(across(all_of(c(treatment_factors, block_factors)))) %>%
    dplyr::summarise(across(all_of(value_columns), 
                     list(aggregated = ~ match.fun(method)(., na.rm = TRUE))),
              .groups = 'drop')

  aggregated_data <- aggregated_data %>%
    unnest(cols = everything())

  new_names <- paste0(rep(value_columns, each = 1))
  names(aggregated_data)[(ncol(aggregated_data) - length(value_columns) + 1):ncol(aggregated_data)] <- new_names
  
  message("testing whether all combinations are unique")
  check_multiple_values_per_combination(aggregated_data, treatment_factors, block_factors)

  return(aggregated_data)
}

prepare_data_for_friedman <- function(data, treatment_factors, block_factors, value_columns) {
  is_block <- is_unreplicated_complete_block_design(Dataset1, treatment_factors, block_factors)
  complete_data <- is_block$complete_data
  is_unreplicated_complete_block_design(complete_data, treatment_factors, block_factors)
  
  check_multiple_values_per_combination(complete_data, treatment_factors, block_factors)
  merged_data <- merge_multiple_values_per_combination(complete_data, treatment_factors, block_factors, value_columns)
  return(merged_data)
}

friedman_loop <- function(data, group_array, dependent, treatment, individuals) {
  results <- list()
  for (group_item in unique(data[[group_array]])) {
    group_data <- data %>%
      filter(!!sym(group_array) == group_item)
      
    if (nrow(group_data) > 0) {
      mean_values <- group_data %>%
        group_by(group_data[[treatment]]) %>%
        summarize(mean_dependent = mean(group_data[[dependent]], na.rm = TRUE)) %>%
        pull(mean_dependent)
    
        if (any(mean_values > 1)) {
          test_result <- rstatix::friedman_test(as.formula(paste(dependent, "~", treatment, "|", individuals)), data = group_data)
          results[[as.character(group_item)]] <- test_result
        }
        else {
          print("insufficient data for: ")
          print(group_item)
        }
    }
  }
  return(results)
}

plot_groups_with_data <- function(data, group, dependent, treatment, fill, individuals) {
  group_list <- c()
  
  for (group_item in unique(data[[group]])) {
    group_data <- data %>%
      filter(!!sym(group) == group_item)
      
    if (nrow(group_data) > 0) {
      mean_values <- group_data %>%
        group_by(group_data[[treatment]]) %>%
        summarize(mean_dependent = mean(group_data[[dependent]], na.rm = TRUE)) %>%
        pull(mean_dependent)
    
        if (any(mean_values > 1)) {
        group_list <- c(group_list, as.character(group_item))
      }
    }
  }

  filtered_data <- data %>%
    filter(!!sym(group) %in% group_list)
  ggboxplot(filtered_data, y = dependent, x = treatment, fill = fill) + facet_grid(group, scales="free")
}

concatenate_columns <- function(df, col1, col2, new_col) {
  df[[new_col]] <- paste(df[[col1]], df[[col2]], sep = " ")
  return(df)
}

```

```{r}
#friedman tests

## prepare datasets
complete_Guild_data<- prepare_data_for_friedman(Dataset1, treatment_factors = c("Treatment", "Ditch", "Guild"), block_factors = "Day", value_columns =  c("Biomass", "Amount"))
complete_Order_data<- prepare_data_for_friedman(Dataset1, treatment_factors = c("Treatment", "Ditch", "Order"), block_factors = "Day", value_columns =  c("Biomass", "Amount"))
complete_Family_data<- prepare_data_for_friedman(Dataset1, treatment_factors = c("Treatment", "Ditch", "Family"), block_factors = "Day", value_columns =  c("Biomass", "Amount"))
complete_Genus_data<- prepare_data_for_friedman(Dataset1, treatment_factors = c("Treatment", "Ditch", "Genus"), block_factors = "Day", value_columns =  c("Biomass", "Amount"))

Dataset1$binomial <- paste(Dataset1$Genus, Dataset1$Species, sep = " ")
complete_Species_data<- prepare_data_for_friedman(Dataset1, treatment_factors = c("Treatment", "Ditch", "binomial"), block_factors = "Day", value_columns =  c("Biomass", "Amount"))
names(complete_Species_data)[names(complete_Species_data) == 'binomial'] <- 'Species'

Guild_friedman_0 <- friedman_loop(subset(complete_Guild_data, Day == 0), group_array = "Guild", dependent = "Amount", treatment = "Treatment", individuals = "Ditch")
Family_friedman_0 <- friedman_loop(subset(complete_Order_data, Day == 0), group_array = "Order", dependent = "Amount", treatment = "Treatment", individuals = "Ditch")
Order_friedman_0 <- friedman_loop(subset(complete_Family_data, Day == 0), group_array = "Family", dependent = "Amount", treatment = "Treatment", individuals = "Ditch")
Genus_friedman_0 <- friedman_loop(subset(complete_Genus_data, Day == 0), group_array = "Genus", dependent = "Amount", treatment = "Treatment", individuals = "Ditch")
Species_friedman_0 <- friedman_loop(subset(complete_Species_data, Day == 0), group_array = "Species", dependent = "Amount", treatment = "Treatment", individuals = "Ditch")
Guild_friedman_1 <- friedman_loop(subset(complete_Guild_data, Day == 1), group_array = "Guild", dependent = "Amount", treatment = "Treatment", individuals = "Ditch")
Family_friedman_1 <- friedman_loop(subset(complete_Order_data, Day == 1), group_array = "Order", dependent = "Amount", treatment = "Treatment", individuals = "Ditch")
Order_friedman_1 <- friedman_loop(subset(complete_Family_data, Day == 1), group_array = "Family", dependent = "Amount", treatment = "Treatment", individuals = "Ditch")
Genus_friedman_1 <- friedman_loop(subset(complete_Genus_data, Day == 1), group_array = "Genus", dependent = "Amount", treatment = "Treatment", individuals = "Ditch")
Species_friedman_1 <- friedman_loop(subset(complete_Species_data, Day == 1), group_array = "Species", dependent = "Amount", treatment = "Treatment", individuals = "Ditch")
#Guild_friedman_t <- friedman_loop(complete_Guild_data, group_array = "Guild", dependent = "Amount", treatment = "Treatment", individuals = "Ditch")
#Family_friedman_t <- friedman_loop(complete_Order_data, group_array = "Order", dependent = "Amount", treatment = "Treatment", individuals = "Ditch")
#Order_friedman_t <- friedman_loop(complete_Family_data, group_array = "Family", dependent = "Amount", treatment = "Treatment", individuals = "Ditch")
#Genus_friedman_t <- friedman_loop(complete_Genus_data, group_array = "Genus", dependent = "Amount", treatment = "Treatment", individuals = "Ditch")
#Species_friedman_t <- friedman_loop(complete_Species_data, group_array = "Species", dependent = "Amount", treatment = "Treatment", individuals = "Ditch")

print(Guild_friedman_0)
print(Family_friedman_0)
print(Order_friedman_0)
print(Genus_friedman_0)
print(Species_friedman_0)

## Geen verschillen tussen de treatments op dag 0 

#print(Guild_friedman_1)
print(Family_friedman_1)
print(Order_friedman_1)
print(Genus_friedman_1)
print(Species_friedman_1)

## Geen verschillen tussen de treatments op dag 1

plot_groups_with_data(subset(complete_Guild_data, Day == 0), group = "Guild", dependent = "Amount", treatment = "Treatment", fill = "Day", individuals = "Ditch")
plot_groups_with_data(subset(complete_Order_data, Day == 0), group = "Order", dependent = "Amount", treatment = "Treatment", fill = "Day", individuals = "Ditch")
plot_groups_with_data(subset(complete_Family_data, Day == 0), group = "Family", dependent = "Amount", treatment = "Treatment", fill = "Day", individuals = "Ditch")
plot_groups_with_data(subset(complete_Genus_data, Day == 0), group = "Genus", dependent = "Amount", treatment = "Treatment", fill = "Day", individuals = "Ditch")
plot_groups_with_data(subset(complete_Species_data, Day == 0), group = "Species", dependent = "Amount", treatment = "Treatment", fill = "Day", individuals = "Ditch")

plot_groups_with_data(subset(complete_Guild_data, Day == 1), group = "Guild", dependent = "Amount", treatment = "Treatment", fill = "Day", individuals = "Ditch")
plot_groups_with_data(subset(complete_Order_data, Day == 1), group = "Order", dependent = "Amount", treatment = "Treatment", fill = "Day", individuals = "Ditch")
plot_groups_with_data(subset(complete_Family_data, Day == 1), group = "Family", dependent = "Amount", treatment = "Treatment", fill = "Day", individuals = "Ditch")
plot_groups_with_data(subset(complete_Genus_data, Day == 1), group = "Genus", dependent = "Amount", treatment = "Treatment", fill = "Day", individuals = "Ditch")
plot_groups_with_data(subset(complete_Species_data, Day == 1), group = "Species", dependent = "Amount", treatment = "Treatment", fill = "Day", individuals = "Ditch")

options(device="windows")
ggboxplot(subset(complete_Order_data, Order == c("Odonata", "Megaloptera", "Hemiptera")), y = "Amount", x = "Treatment", fill = "Day") + facet_grid("Order", scales="free")+theme_classic()
plot_groups_with_data(subset(complete_Order_data, Order == c("Odonata", "Megaloptera", "Hemiptera")), group = "Order", dependent = "Amount", treatment = "Treatment", fill = "Day", individuals = "Ditch")
```

```{r}
library(gamlss)
library(emmeans)

#set level of factors used as intercept/reference to an outgroup that is supposedly unaffected and equally present over the treatments
#levels(complete_Guild_data$Guild)
complete_Guild_data$Guild <- relevel(complete_Guild_data$Guild, ref = "Shredder") #risico want niet veel aanwezig
complete_Guild_data$Treatment <- relevel(complete_Guild_data$Treatment, ref = "Control") 
#levels(complete_Order_data$Order)
complete_Order_data$Order <- relevel(complete_Order_data$Order, ref = "Aranea")
complete_Order_data$Treatment <- relevel(complete_Order_data$Treatment, ref = "Control") 
#levels(complete_Family_data$Family)
complete_Family_data$Family <- relevel(complete_Family_data$Family, ref = "Tetrachnatidae")
complete_Family_data$Treatment <- relevel(complete_Family_data$Treatment, ref = "Control") 
#levels(complete_Genus_data$Genus)
complete_Genus_data$Genus <- relevel(complete_Genus_data$Genus, ref = "Tetrachnagnatha")
complete_Genus_data$Treatment <- relevel(complete_Genus_data$Treatment, ref = "Control") 
#levels(complete_Species_data$Species)
#complete_Species_data$Species <- relevel(complete_Species_data$Species, ref = "Tetrachnagnatha extensa")
complete_Species_data$Treatment <- relevel(complete_Species_data$Treatment, ref = "Control") 


# Fit a Zero-Inflated Poisson model with random effects
Guild_model <- gamlss(
  Amount ~ Guild * Treatment * Day + random(Ditch), 
  family = ZIP(), 
  data = complete_Guild_data,
  control = gamlss.control(n.cyc = 100)
)

Order_model <- gamlss(
  Amount ~ Order * Treatment * Day + random(Ditch), 
  family = ZIP(), 
  data = complete_Order_data,
  control = gamlss.control(n.cyc = 100)
)

# geen convergence voor optimization wanneer een interactie met treatment wordt gebruikt voor de modellen hieronder. Data waarschijnlijk te complex. Welke soorten er binnen welk treatment van belang zijn moet dus uit anosim oid geinterpreteerd worden. Indicatie voor soort is hiermee nog wel te doen, maar dus niet voor welk treatment.
Family_model <- gamlss(
  Amount ~ Family + Treatment * Day + random(Ditch), 
  family = ZIP(), 
  data = complete_Family_data,
  control = gamlss.control(n.cyc = 100)
)

Genus_model <- gamlss(
  Amount ~ Genus + Treatment * Day + random(Ditch), 
  family = ZIP(), 
  data = complete_Genus_data,
  control = gamlss.control(n.cyc = 100)
)

Species_model <- gamlss(
  Amount ~ Species + Treatment * Day + random(Ditch), 
  family = ZIP(), 
  data = complete_Species_data,
  control = gamlss.control(n.cyc = 100)
)


#check qq fit
plot(Guild_model)

plot(Order_model)

plot(Family_model)

plot(Genus_model)

plot(Species_model)


# Summary of the model
summary(Guild_model)

summary(Order_model)

summary(Family_model)

summary(Genus_model)

summary(Species_model)

```

```{r}
##pivot data for anosim
guild_pivot <- Data <- subset( complete_Guild_data, select = -Biomass ) %>% pivot_wider(names_from = Guild, values_from = Amount)%>%
  group_by(Ditch, Treatment, Day) %>%summarise_all(~ sum(.x, na.rm = TRUE)) %>% ungroup() %>% filter(rowSums(select(., -Ditch, -Treatment, -Day)) != 0)

order_pivot <- Data <- subset( complete_Order_data, select = -Biomass ) %>% pivot_wider(names_from = Order, values_from = Amount)%>%
  group_by(Ditch, Treatment, Day) %>%summarise_all(~ sum(.x, na.rm = TRUE)) %>% ungroup() %>% filter(rowSums(select(., -Ditch, -Treatment, -Day)) != 0)

family_pivot <- Data <- subset( complete_Family_data, select = -Biomass ) %>% pivot_wider(names_from = Family, values_from = Amount)%>%
  group_by(Ditch, Treatment, Day) %>%summarise_all(~ sum(.x, na.rm = TRUE)) %>% ungroup() %>% filter(rowSums(select(., -Ditch, -Treatment, -Day)) != 0)

genus_pivot <- Data <- subset( complete_Genus_data, select = -Biomass ) %>% pivot_wider(names_from = Genus, values_from = Amount)%>%
  group_by(Ditch, Treatment, Day) %>%summarise_all(~ sum(.x, na.rm = TRUE)) %>% ungroup() %>% filter(rowSums(select(., -Ditch, -Treatment, -Day)) != 0)

species_pivot <- Data <- subset( complete_Species_data, select = -Biomass ) %>% pivot_wider(names_from = Species, values_from = Amount)%>%
  group_by(Ditch, Treatment, Day) %>%summarise_all(~ sum(.x, na.rm = TRUE)) %>% ungroup() %>% filter(rowSums(select(., -Ditch, -Treatment, -Day)) != 0)


#write.csv(guild_pivot, "C:\\Users\\sboer\\OneDrive - Universiteit Leiden\\Bti\\Data\\guild_pivot.csv", row.names=FALSE)
#write.csv(order_pivot, "C:\\Users\\sboer\\OneDrive - Universiteit Leiden\\Bti\\Data\\order_pivot.csv", row.names=FALSE)
#write.csv(family_pivot, "C:\\Users\\sboer\\OneDrive - Universiteit Leiden\\Bti\\Data\\family_pivot.csv", row.names=FALSE)
#write.csv(genus_pivot, "C:\\Users\\sboer\\OneDrive - Universiteit Leiden\\Bti\\Data\\genus_pivot.csv", row.names=FALSE)
#write.csv(species_pivot, "C:\\Users\\sboer\\OneDrive - Universiteit Leiden\\Bti\\Data\\species_pivot.csv", row.names=FALSE)

```

```{r}
# Figuur 3
odonata_subset <- subset(complete_Order_data, Order == c("Odonata"))
summary(subset(odonata_subset, Treatment == "Once"))
str(subset(odonata_subset, Treatment == "Once"))

Ditches_control<- unique(droplevels(subset(Dataset1, Treatment == "Control")$Ditch))
Ditches_once<- unique(droplevels(subset(Dataset1, Treatment == "Once")$Ditch))
Ditches_twice<- unique(droplevels(subset(Dataset1, Treatment == "Twice")$Ditch))

Odonata_subset <- rbind(subset(complete_Order_data, Order == c("Odonata") & Treatment == "Control" & Ditch %in% Ditches_control), subset(complete_Order_data, Order == c("Odonata") & Treatment == "Once" & Ditch %in% Ditches_once), subset(complete_Order_data, Order == c("Odonata") & Treatment == "Twice" & Ditch %in% Ditches_twice))
Megaloptera_subset <- rbind(subset(complete_Order_data, Order == c("Megaloptera") & Treatment == "Control" & Ditch %in% Ditches_control), subset(complete_Order_data, Order == c("Megaloptera") & Treatment == "Once" & Ditch %in% Ditches_once), subset(complete_Order_data, Order == c("Megaloptera") & Treatment == "Twice" & Ditch %in% Ditches_twice))

fig3a <- ggplot(Odonata_subset, aes(x = Treatment, y = Amount, fill = Day, color = Day))+
  theme_classic()  + 
  stat_summary(geom = "bar", fun.y = mean, position = "dodge", alpha = 0.7) + 
  stat_summary(geom = "errorbar", fun.data = mean_se, position = "dodge", color = "black") + 
  labs(title="Odonata", y="Count")+theme(text=element_text(size=20))+
  scale_fill_hue(labels = c("Before", "After"))+
  theme(legend.title = element_blank(), strip.background = element_blank(),  strip.text.x = element_blank()) +
  geom_signif(map_signif_level = TRUE, annotations = c("*"), y_position = 9, xmin = 2.78, xmax = 3.22, tip_length = 0.01, color = "black") + 
  geom_point(size = 3, alpha = 1, position = position_jitterdodge()) + guides(color = FALSE)


fig3b <- ggplot(Megaloptera_subset,  aes(x = Treatment, y = Amount, fill = Day, color = Day))+
  #facet_grid(.~Day)+
  theme_classic() + stat_summary(geom = "bar", fun.y = mean, position = "dodge", alpha = 0.7)  + scale_y_continuous(breaks = c(0,10,20,30,40))+ 
  stat_summary(geom = "errorbar", fun.data = mean_se, position = "dodge", color = "black") + labs(title="Megaloptera", y="Count")+theme(text=element_text(size=20))+scale_fill_hue(labels = c("Before", "After"))+
  theme(legend.title = element_blank(), strip.background = element_blank(),  strip.text.x = element_blank()) + ylim(0, 40) +
  geom_signif(map_signif_level = TRUE, annotations = c("*", "*", "*"), y_position = c(35,35,35), xmin = c(0.78, 1.78, 2.78), xmax = c(1.22, 2.22, 3.22), tip_length = 0.01, color = "black") + 
  geom_point(size = 3, alpha = 1, position = position_jitterdodge()) + guides(color = FALSE)

fig3c <- ggplot(subset(subset(Dataset1_emergence, Family == c("Chironomidae")), Day == c(1,7)), aes(x = Treatment, y = Count, fill = Day, color = Day))+
  #facet_grid(.~Day)+
  theme_classic()+ 
  stat_summary(geom = "bar", fun.y = mean, position = "dodge", alpha = 0.7) +
  stat_summary(geom = "errorbar", fun.data = mean_se, position = "dodge", color = "black") + labs(title="Chironomidae", y="Count")+theme(text=element_text(size=20))+scale_fill_hue(labels = c("Before", "After"))+
  theme(legend.title = element_blank(), strip.background = element_blank(),  strip.text.x = element_blank()) + scale_y_continuous(breaks = c(0,5,10,15,20)) + 
  geom_point(size = 3, alpha = 1, position = position_jitterdodge()) + guides(color = FALSE)
fig3a
fig3b
fig3c

Fig3 <-  ggarrange(fig3a, fig3b,fig3c, ncol = 3, common.legend = TRUE, legend = "right")
Fig3

ggsave(plot = Fig3, filename = "Fig3_v2.png", path = "C:/Users/sboer/OneDrive - Universiteit Leiden/Bti/Figures/", device = "png", width = 40, height = 20, units = "cm")

summary(subset(subset(complete_Order_data, Day == 0), Order == "Megaloptera"))
```

```{r}
mean(subset(Odonata_subset, Day == 0 & Treatment == "Control")$Biomass)
mean(subset(Odonata_subset, Day == 1 & Treatment == "Control")$Biomass)
mean(subset(Odonata_subset, Day == 1 & Treatment == "Control")$Biomass)/mean(subset(Odonata_subset, Day == 0 & Treatment == "Control")$Biomass)

mean(subset(Odonata_subset, Day == 0 & Treatment == "Once")$Biomass)
mean(subset(Odonata_subset, Day == 1 & Treatment == "Once")$Biomass)
mean(subset(Odonata_subset, Day == 1 & Treatment == "Once")$Biomass)/mean(subset(Odonata_subset, Day == 0 & Treatment == "Once")$Biomass)

mean(subset(Odonata_subset, Day == 0 & Treatment == "Twice")$Biomass)
mean(subset(Odonata_subset, Day == 1 & Treatment == "Twice")$Biomass)
mean(subset(Odonata_subset, Day == 1 & Treatment == "Twice")$Biomass)/mean(subset(Odonata_subset, Day == 0 & Treatment == "Twice")$Biomass)
```
