# Supplementary material for: Beyond the target insects: impacts of Bti on aquatic macrofauna communities
Source: Parasit Vectors. 2025 Jul 9;18:271. doi: 10.1186/s13071-025-06907-8 (PMC12239451; doi:10.1186/s13071-025-06907-8)
Supplement: Supplementary file 1 — Additional file 1 [file 13071_2025_6907_MOESM1_ESM.zip › Supplementary/Bti_van_Nieuwpoort_et_al_R_script_Emergence.Rmd]

---
title: "Heteindenabij_stageJulia"
author: "SP Boerlijst"
date: "6/30/2022"
output: html_document
editor_options: 
  chunk_output_type: inline
---

````{r setup, include=FALSE}
knitr::opts_chunk$set(echo = TRUE)
setwd("C:/Users/sboer/OneDrive - Universiteit Leiden/Bti/Data")
```

```{r}
library(knitr)
library(car)
library(Matrix)
library(readxl)
library(lme4)
library(dplyr)
library(dunn.test)
library(ggplot2)
library(ggsignif)
library(ggpubr)
library(sjstats)
library(MASS)
library(PMCMR)
library(nlme)
library(tinytex)
library(carData)
library(rstatix)
library(plyr)
library(datarium)
library(Rmisc)
library(afex)
library(coin)
library(reshape)
library(ggplotify)
library(jmv)
```

## set dataset 
```{r}
Dataset1_emergence<-read.csv2("BtiEmergence.csv", sep =",")
Dataset1_emergence$Ditch<-as.factor(Dataset1_emergence$Ditch)
Dataset1_emergence$Day<-as.factor(Dataset1_emergence$Day)
Dataset1_emergence$Treatment<-as.factor(Dataset1_emergence$Treatment)
Dataset1_emergence$Order<-as.factor(Dataset1_emergence$Order)
Dataset1_emergence$Family<-as.factor(Dataset1_emergence$Family)
Dataset1_emergence$Subfamily<-as.factor(Dataset1_emergence$Subfamily)
Dataset1_emergence$Feeding_guild<-as.factor(Dataset1_emergence$Feeding_guild)
Dataset1_emergence$Biomass<-as.numeric(Dataset1_emergence$Biomass)

str(Dataset1_emergence)
summary(Dataset1_emergence)
```

```{r}
Dataset2<-read.csv2("Abiotiek_corrected.csv", sep =",")
Dataset2$Ditch<-as.factor(Dataset2$Ditch)
Dataset2$Day<-as.factor(Dataset2$Day)
Dataset2$Treatment<-as.factor(Dataset2$Treatment)
Dataset2$Chlorophyll<-as.numeric(Dataset2$Chlorophyll)
Dataset2$Turbidity<-as.numeric(Dataset2$Turbidity)
Dataset2$DOC<-as.numeric(Dataset2$DOC)
Dataset2$Temp<-as.numeric(Dataset2$Temp)
Dataset2$Ammonium<-as.numeric(Dataset2$Ammonium)
Dataset2$Nitrate<-as.numeric(Dataset2$Nitrate)
str(Dataset2)
summary(Dataset2)
```

```{r}
#abiotics

#qqplot per dag
ggqqplot(Dataset2, "Chlorophyll", facet.by = "Day") #all normal

ggboxplot(Dataset2, x = "Day", y = "Chlorophyll",
          color = "Treatment",
          ylab = "Chlorophyll (mg)", xlab = "Time (days)") +
  labs(title = "Chlorophyll over Time", color = "Bti treatment")

ggboxplot(Dataset2, x = "Day", y = "Turbidity",
          color = "Treatment",
          ylab = "Turbidity", xlab = "Time (days)") +
  labs(title = "Turbidity over Time", color = "Bti treatment")

ggboxplot(Dataset2, x = "Day", y = "DOC",
          color = "Treatment",
          ylab = "DOC (mg)", xlab = "Time (days)") +
  labs(title = "DOC over Time", color = "Bti treatment")

ggboxplot(Dataset2, x = "Day", y = "Temp",
          color = "Treatment",
          ylab = "Temp (mg)", xlab = "Time (days)") +
  labs(title = "Temp over Time", color = "Bti treatment")

ggboxplot(Dataset2, x = "Day", y = "Ammonium",
          color = "Treatment",
          ylab = "Ammonium (mg)", xlab = "Time (days)") +
  labs(title = "Ammonium over Time", color = "Bti treatment")

ggboxplot(Dataset2, x = "Day", y = "Nitrate",
          color = "Treatment",
          ylab = "Nitrate (mg)", xlab = "Time (days)") +
  labs(title = "Nitrate over Time", color = "Bti treatment")

```

```{r}
#Order
attach(Dataset1_emergence)
Orderlm1 <- lmer(Biomass ~ Treatment * Day + Order * Day + (Day|Ditch))
Orderlm2 <- lmer(Biomass ~ Treatment * Day + Order + (Day|Ditch))
Orderlm3 <- lmer(Biomass ~ Treatment + Day + Order + (Day|Ditch))

anova(Orderlm3)
summary(Orderlm1)
AIC(Orderlm1)
AIC(Orderlm2)
#AIC(Orderlm3)

#qqplot per dag
ggqqplot(Dataset1_emergence, "Biomass.t", facet.by = "Day") #overrepresentation high values; proceed with transformation
bc <- boxcox(Biomass ~ Treatment * Day + Order)
(lambda <- bc$x[which.max(bc$y)])

Orderlm2t <- lm(((Biomass^lambda-1)/lambda) ~ Treatment * Day + Order)# create boxcox transformed model
Dataset1_emergence$Biomass.t <- ((Biomass^lambda-1)/lambda)


Dataset1_emergence %>%  group_by(Day) %>%  shapiro_test(Biomass.t)# shapiro test per day; transformation didnt help; proceed nonparametric

#voor nu Dunn test, Sam moet de data later collapsen voor friedman
dunn.test(Biomass, Treatment:Day, list=TRUE)
anova_stats(Orderlm2t)

##Outliers?
outlierTest(Orderlm2) #outliers are just fat insects

summary(subset(subset(Dataset1_emergence, Treatment == "Once"), Day == 2))
summary(subset(subset(Dataset1_emergence, Treatment == "Once"), Day == 3))
summary(subset(subset(Dataset1_emergence, Treatment == "Twice"), Day == 2))
summary(subset(subset(Dataset1_emergence, Treatment =="Twice"), Day == 3))

```

```{r}
#feeding guild
attach(Dataset1_emergence)
FGlm1 <- lmer(Biomass ~ Treatment * Day + Feeding_guild * Day + (Day|Ditch))
FGlm2 <- lmer(Biomass ~ Treatment + Day * Feeding_guild + (Day|Ditch))
#FGlm3 <- lmer(Biomass ~ Day * Feeding_guild + (Day|Ditch))

anova(FGlm2)
summary(FGlm2)
AIC(FGlm1)
AIC(FGlm2)
#AIC(FGlm3)

#qqplot per dag
ggqqplot(Dataset1_emergence, "Biomass", facet.by = "Day") #overrepresentation high values; proceed with transformation
bc <- boxcox(Biomass ~ Treatment + Day * Feeding_guild)
(lambda <- bc$x[which.max(bc$y)])

FGlm2t <- lm(((Biomass^lambda-1)/lambda) ~ Treatment + Day * Feeding_guild)# create boxcox transformed model
Dataset1_emergence$Biomass.t <- ((Biomass^lambda-1)/lambda)
ggqqplot(Dataset1_emergence, "Biomass", facet.by = "Day") #transformation didnt work


#voor nu Dunn test, Sam moet de data later collapsen voor friedman
dunn.test(Biomass, Day:Feeding_guild, list=TRUE)
#verschil over de hele linie
dunn.test(Biomass, Day, list=TRUE)

##Outliers?
outlierTest(Orderlm2) #outliers are just fat insects
```

```{r}
#visualisation order
summary(Dataset1_emergence$Order)

ggboxplot(subset(Dataset1_emergence, Order=="Coleoptera"), x = "Day", y = "Biomass",
          color = "Treatment",
          ylab = "Biomass (mg)", xlab = "Time (days)") +
  labs(title = "Biomass per order over Time", color = "Bti treatment")
ggboxplot(subset(Dataset1_emergence, Order=="Diptera"), x = "Day", y = "Biomass",
          color = "Treatment",
          ylab = "Biomass (mg)", xlab = "Time (days)") +
  labs(title = "Biomass per order over Time", color = "Bti treatment")

ggboxplot(subset(Dataset1_emergence, Order=="Diptera"), x = "Day", y = "Biomass",
          color = "Treatment",
          ylab = "Biomass (mg)", xlab = "Time (days)") +
  labs(title = "Biomass per order over Time", color = "Bti treatment") + facet_grid(Treatment~., labeller = label_value)+  ylim(c(0,1000))

ggboxplot(subset(Dataset1_emergence, Order=="Megaloptera"), x = "Day", y = "Biomass",
          color = "Treatment",
          ylab = "Biomass (mg)", xlab = "Time (days)") +
  labs(title = "Biomass per order over Time", color = "Bti treatment")
ggboxplot(subset(Dataset1_emergence, Order=="Odonata"), x = "Day", y = "Biomass",
          color = "Treatment",
          ylab = "Biomass (mg)", xlab = "Time (days)") +
  labs(title = "Biomass per order over Time", color = "Bti treatment")

ggboxplot(Dataset1_emergence, x = "Day", y = "Biomass",
          color = "Treatment",
          ylab = "Biomass (mg)", xlab = "Time (days)") +
  labs(title = "Biomass per order over Time", color = "Bti treatment") + facet_grid(~Order, labeller = label_both)

#Biomass at large over time
fig1a <- ggboxplot(Dataset1_emergence, x = "Day", y = "Biomass",
          color = "Treatment",
          ylab = "Biomass (mg)", xlab = "Time (days)") +
  labs( color = "Bti treatment")+ 
  scale_y_continuous(transform = 'log10', breaks = c(1, 10, 100, 1000, 2000))
fig1b <- ggboxplot(subset(Dataset1_emergence, Order == "Diptera"), x = "Day", y = "Biomass",
          color = "Treatment",
          ylab = "Biomass (mg)", xlab = "Time (days)") +
  labs( color = "Bti treatment")+ 
  scale_y_continuous(transform = 'log10', breaks = c(1, 10, 100, 1000, 2000))
fig1c <- ggboxplot(subset(Dataset1_emergence, Family == "Chironomidae"), x = "Day", y = "Biomass",
          color = "Treatment",
          ylab = "Biomass (mg)", xlab = "Time (days)") +
  labs( color = "Bti treatment")+ 
  scale_y_continuous(transform = 'log10', breaks = c(1, 10, 100, 1000, 2000))


ggplot(Dataset1_emergence, aes(Day, log10(Biomass)))+geom_boxplot(data = Dataset1_emergence, color = "red", alpha= 0.3)+geom_boxplot(data = subset(Dataset1_emergence, Order == "Diptera"), color = "blue", alpha= 0.2)+geom_boxplot(data = subset(Dataset1_emergence, Family == "Chironomidae"), color = "green", alpha= 0.2)
Dataset1_emergence$Day<-as.factor(Dataset1_emergence$Day)
Dataset1_emergence$Day_numeric<-as.numeric(Dataset1_emergence$Day)
fig1a <- ggplot(Dataset1_emergence, aes(Day, log10(Biomass), fill = Treatment))+geom_boxplot(data = Dataset1_emergence, alpha = 0.6)+ylim(0,4)+theme_classic()+scale_fill_manual(values=c("#009E73", "#785EF0", "#DC267F"))
fig1b <- ggplot(Dataset1_emergence, aes(Day, log10(Biomass), fill = Treatment))+geom_boxplot(data = subset(Dataset1_emergence, Order == "Diptera"))+ylim(0,4)+theme_classic()
fig1c <- ggplot(Dataset1_emergence, aes(Day, log10(Biomass), fill = Treatment))+geom_boxplot(data = subset(Dataset1_emergence, Family == "Chironomidae"), alpha = 0.6)+ylim(0,4)+theme_classic()+scale_fill_manual(values=c("#009E73", "#785EF0", "#DC267F"))

annotation_1d <- data.frame(
  start = c(2),
  end = c(3),
  y = c(2.8),
  label = c("*")
)


fig1d <- ggplot()  + labs(y="", x="Time (weeks)") + geom_smooth(data = Dataset1_emergence, aes(x = Day_numeric, y = log10(Biomass), fill = Treatment, colour =  Treatment), se = TRUE, method = "loess", inherit.aes = TRUE, color = 0.1, alpha = 0.4, position = "identity") + ylim(0,4) + theme_classic(base_size = 18)+geom_jitter(alpha=0.1, height = 0, width = 0.3)+
  geom_boxplot(data = subset(Dataset1_emergence, Family == "Chironomidae"), aes(x=Day, y = log10(Biomass), fill = Treatment))+scale_x_discrete(limits=seq(1,8))+facet_grid(Treatment~.)+scale_fill_manual(values=c("#009E73", "#785EF0", "#DC267F"))+ 
theme(strip.background = element_blank())+ guides(fill=FALSE, colours = FALSE)+labs(y="log10 Biomass (mg)")+ 
  scale_y_continuous(limits = c(1.8,3), breaks = c(2, 2.30, 2.60, 2.9), labels = c(100,200,400,800)) + geom_vline(xintercept = 3, linetype = 2) + geom_vline(xintercept = 6, linetype = 2) +
  geom_signif(data = annotation_1d, aes(xmin = start, xmax = end, annotations = label, y_position = y), textsize = 3, vjust = -0.2, tip_length = c(0.01), manual = TRUE) 

fig1d_v2 <- ggplot_build(fig1d)
fig1d_v2$data[[6]]$annotation <- c(rep("",3), rep("*",6))
fig1d_v2$data[[6]]$colour <- c(rep("white",3), rep("black",6))
fig1d_v2 <- ggplot_gtable(fig1d_v2)
fig1d_v2 <- as.ggplot(fig1d_v2)
fig1d_v2

fig1d_b <- ggplot()  + labs(y="", x="Time (days)") + 
  #geom_smooth(data = Dataset1_emergence, aes(x = Day_numeric, y = log10(Biomass), fill = Treatment, colour =  Treatment), se = TRUE, method = "loess", inherit.aes = TRUE, color = 0.1, alpha = 0.4, position = "identity") + 
  theme_classic(base_size = 16)+geom_jitter(alpha=0.1, height = 0, width = 0.3)+
  geom_boxplot(data = subset(Dataset1_emergence, Family == "Chironomidae"), aes(x=Day, y = log10(Biomass), fill = Treatment))+
  scale_x_discrete(limits=seq(1,8))+
  facet_grid(Treatment~.)+
  scale_fill_manual(values=c("#009E73", "#785EF0", "#DC267F"))+ 
  scale_color_manual(values=c("#000000", "#000000", "#000000"))+ 
  theme(strip.background = element_blank())+ 
  guides(fill=FALSE, colours = FALSE)+labs(y="", x = "")+  
  ylim(2,3) + 
  stat_summary(data = subset(Dataset1_emergence, Family == "Chironomidae" & Day %in% c(3,4)), aes(x=Day, y = log10(Biomass), color = Treatment, group = 1), geom = "line", fun = mean) + 
  coord_cartesian(xlim = c(3,4)) + guides(color = FALSE) + scale_y_continuous(limits = c(2,3), breaks = c(2, 2.5, 3))

fig1d_c <- ggplot() + 
  #geom_smooth(data = Dataset1_emergence, aes(x = Day_numeric, y = log10(Biomass), fill = Treatment, colour =  Treatment), se = TRUE, method = "loess", inherit.aes = TRUE, color = 0.1, alpha = 0.4, position = "identity") + 
  theme_classic(base_size = 18)+geom_jitter(alpha=0.1, height = 0, width = 0.3)+
  geom_boxplot(data = subset(Dataset1_emergence, Family == "Chironomidae"), aes(x=Day, y = log10(Biomass), fill = Treatment))+
  scale_x_discrete(limits=seq(1,8))+
  facet_grid(.~Treatment,)+
  scale_fill_manual(values=c("#009E73", "#785EF0", "#DC267F"))+ 
  scale_color_manual(values=c("#000000", "#000000", "#000000"))+ 
  theme(strip.background = element_blank())+ 
  guides(fill=FALSE, colours = FALSE)+labs(y="", x = "")+  
  stat_summary(data = subset(Dataset1_emergence, Family == "Chironomidae" & Day %in% c(2,3)), aes(x=Day, y = log10(Biomass), color = Treatment, group = 1), geom = "line", fun = mean) + 
  coord_cartesian(xlim = c(2,3)) + guides(color = FALSE) + scale_y_continuous(limits = c(2,2.7), breaks = c(2, 2.3, 2.48, 2.6, 2.7), labels =  c(100,200,300,400,500))  + labs(y="Log10 Biomass (mg)", x="Time (weeks)") 

Figuur1v2 <- ggarrange(fig1d_v2, fig1d_b, ncol = 2, common.legend = TRUE, legend = "right", widths = c(12,4))
Figuur1v3 <- ggarrange(fig1d_v2, fig1d_c, ncol = 1, common.legend = TRUE, legend = "right", widths = c(12,4), heights = c(4,4))
Figuur1v3

ggsave(plot = Figuur1v3, filename = "Fig1_v4.png", path = "C:/Users/sboer/OneDrive - Universiteit Leiden/Bti/Figures/", units = "px", width = 3000, height = 2500, device = "png")


#ggsave(plot = fig1d, filename = "Fig1_v2.png", path = "C:/Users/sboer/OneDrive - Universiteit Leiden/Bti/Figures/", dpi = 500, device = "png")
fig1d
fig1d_b

Figuur1 <- ggarrange(fig1a, fig1c, ncol = 1, common.legend = TRUE, legend = "right")
Figuur1
ggsave(plot = Figuur1, filename = "Fig1_v1.png", path = "C:/Users/sboer/OneDrive - Universiteit Leiden/Bti/Figures/", dpi = 500, device = "png")


summary(subset(Dataset1_emergence,Order == "Diptera"))
```

```{r}
#visualisation feeding guild
summary(Dataset1_emergence$Feeding_guild)

ggboxplot(subset(Dataset1_emergence, Feeding_guild=="Opportunistic "), x = "Day", y = "Biomass",
          color = "Treatment",
          ylab = "Biomass (mg)", xlab = "Time (days)") +
  labs(title = "Biomass per order over Time", color = "Bti treatment") +  ylim(c(0,3000))

ggboxplot(subset(Dataset1_emergence, Feeding_guild=="Opportunistic "), x = "Day", y = "Biomass",
          color = "Treatment",
          ylab = "Biomass (mg)", xlab = "Time (days)") +
  labs(title = "Biomass per order over Time", color = "Bti treatment") +  ylim(c(0,2000)) + facet_grid(Treatment~., labeller = label_value)

ggboxplot(subset(Dataset1_emergence, Feeding_guild=="Predator "), x = "Day", y = "Biomass",
          color = "Treatment",
          ylab = "Biomass (mg)", xlab = "Time (days)") +
  labs(title = "Biomass per order over Time", color = "Bti treatment")


ggboxplot(Dataset1_emergence, x = "Day", y = "Biomass",
          color = "Treatment",
          ylab = "Biomass (mg)", xlab = "Time (days)") +
  labs(title = "Biomass per order over Time", color = "Bti treatment") + facet_grid(~Feeding_guild, labeller = label_both, drop=TRUE)

```

```{r}
#Biomass at large
ggboxplot(Dataset1_emergence, x = "Day", y = "Biomass",
          color = "Treatment",
          ylab = "Biomass (mg)", xlab = "Time (days)") +
  labs(title = "Biomass per order over Time", color = "Bti treatment") + facet_grid(Treatment~., labeller = label_value)+  ylim(c(0,2000))

#biomass per order at t=0

ggboxplot(subset(Dataset1_emergence, Day=="0"), x = "Order", y = "Biomass",
          color = "Treatment",
          ylab = "Biomass (mg)", xlab = "Time (days)") +
  labs(title = "Biomass per order over Time", color = "Bti treatment") +  ylim(c(0,3000))

ggboxplot(subset(Dataset1_emergence, Day=="0" & Order=="Diptera"), x = "Treatment", y = "Biomass",  color = "Treatment",
          ylab = "Biomass (mg)", xlab = "Time (days)") +
  labs(title = "Biomass Diptera at t=0", color = "Bti treatment") +  ylim(c(0,3000))

ggboxplot(subset(Dataset1_emergence, Order=="Diptera" & Day %in% c(2,3,4)), x = "Subfamily", y = "Count",  color = "Day") + facet_grid("Treatment")


ggboxplot(subset(Dataset1_emergence, Order=="Diptera" & Day %in% c(6,7)), x = "Day", y = "Biomass") + facet_grid("Treatment", scales = "free", space = "free")+ylim(0,1000)

mean(subset(Dataset1_emergence, Order=="Diptera" & Day == 2 & Treatment == "Once")$Biomass)
mean(subset(Dataset1_emergence, Order=="Diptera" & Day == 3 & Treatment == "Once")$Biomass)


1 - mean(subset(Dataset1_emergence, Order=="Diptera" & Day == 3 & Treatment == "Twice")$Biomass)/mean(subset(Dataset1_emergence, Order=="Diptera" & Day == 2 & Treatment == "Twice")$Biomass)

mean(subset(Dataset1_emergence, Order=="Diptera" & Day == 6 & Treatment == "Twice")$Biomass)
mean(subset(Dataset1_emergence, Order=="Diptera" & Day == 7 & Treatment == "Twice")$Biomass)
1 - mean(subset(Dataset1_emergence, Order=="Diptera" & Day == 7 & Treatment == "Twice")$Biomass)/mean(subset(Dataset1_emergence, Order=="Diptera" & Day == 6 & Treatment == "Twice")$Biomass)

ggboxplot(subset(Dataset1_emergence, Order=="Diptera" & Day %in% c(2,3) & Treatment == "Twice"), x = "Day", y = "Biomass", color = "Subfamily")+geom_jitter()+ylim(0,1000)

figure_s1a <- ggboxplot(subset(Dataset1_emergence, Order=="Diptera" & Day %in% c(2,3) & Treatment !=  "Control"), x = "Day", y = "Biomass", color = "Subfamily")+ylim(0,750)+facet_grid("Treatment")
figure_s1b <- ggboxplot(subset(Dataset1_emergence, Order=="Diptera" & Day %in% c(6,7) & Treatment !=  "Control"), x = "Day", y = "Biomass", color = "Subfamily")+facet_grid("Treatment")
figure_s1ca <- ggboxplot(subset(Dataset1_emergence, Order=="Diptera" & Day %in% c(2,3) & Treatment ==  "Control"), x = "Day", y = "Biomass", color = "Subfamily") + guides(color = "none")+facet_grid("Treatment")
figure_s1cb <- ggboxplot(subset(Dataset1_emergence, Order=="Diptera" & Day %in% c(6,7) & Treatment ==  "Control"), x = "Day", y = "Biomass", color = "Subfamily")+ guides(color = "none")+facet_grid("Treatment")
figure_s1c <- ggarrange(figure_s1ca, figure_s1cb, nrow = 1, common.legend = TRUE)
figure_s1ab <- ggarrange(figure_s1a, figure_s1b, nrow = 1, common.legend = TRUE)
figure_s1 <- ggarrange(figure_s1ab, figure_s1c, ncol = 1, heights = c(2,1))
figure_s1

ggsave(plot = figure_s1, filename = "FigS1_v1.png", path = "C:/Users/sboer/OneDrive - Universiteit Leiden/Bti/Figures/", dpi = 500, device = "png")


1 - mean(subset(Dataset1_emergence, Day == 7 & Treatment == "Once")$Biomass)/mean(subset(Dataset1_emergence,Day == 6 & Treatment == "Once")$Biomass)
1 - mean(subset(Dataset1_emergence, Day == 7 & Treatment == "Twice")$Biomass)/mean(subset(Dataset1_emergence,Day == 6 & Treatment == "Twice")$Biomass)
```

```{r}
#transform dataset to matrix (biomass per order) for cluster analysis
Dataset1_emergence$value <- Dataset1_emergence$Biomass
Dataset1_emergencematrix<-data.frame()
Dataset1_emergencematrix<-cast(Dataset1_emergence, Ditch + Day + Treatment ~Order, sum)
#write the dataframe to a file
write.csv(Dataset1_emergencematrix,"emergencebiomassperorder.csv", row.names = FALSE)

#collapse per order for visualisation
Dataset1_emergenceorder<-cast(Dataset1_emergence, Ditch + Day + Treatment + Order ~ ., sum, fill=0, add.missing=TRUE)
colnames(Dataset1_emergenceorder) <- c('Ditch', 'Day', 'Treatment', 'Order', 'Biomass')
Dataset1_emergenceorder <- na.omit(Dataset1_emergenceorder)
str(Dataset1_emergenceorder)
summary(Dataset1_emergenceorder)

Dataset1_emergenceorder$Biomass<- Dataset1_emergenceorder$Biomass+0.01
ggboxplot(Dataset1_emergenceorder, x = "Treatment", y = "Biomass",  color = "Treatment",
          ylab = "Biomass (mg)", xlab = "Time (days)") +
  labs(title = "Biomass per order", color = "Bti treatment") + facet_grid(~Order, labeller = label_value) + yscale("log10", .format = TRUE) 


Dataset1_emergenceorder$Biomass<- Dataset1_emergenceorder$Biomass+0.01
ggplot(Dataset1_emergenceorder, aes(Day, Biomass,  color = Treatment)) +labs(y = "Biomass (mg)", x = "Time (days)") + geom_boxplot() + geom_point()+
  labs(title = "Biomass per order", color = "Bti treatment") + facet_grid(Order~., labeller = label_value)+ yscale("log10", .format = TRUE)

#collapse per family for visualisation
Dataset1_emergencefam<-cast(Dataset1_emergence, Ditch + Day + Treatment + Family ~ ., sum, fill=0, add.missing=TRUE)
colnames(Dataset1_emergencefam) <- c('Ditch', 'Day', 'Treatment', 'Family', 'Biomass')
Dataset1_emergencefam <- na.omit(Dataset1_emergencefam)
str(Dataset1_emergencefam)
summary(Dataset1_emergencefam)

Dataset1_emergencefam$Biomass<- Dataset1_emergencefam$Biomass+0.01
ggboxplot(Dataset1_emergencefam, x = "Treatment", y = "Biomass",  color = "Treatment",
          ylab = "Biomass (mg)", xlab = "Time (days)") +
  labs(title = "Biomass per family", color = "Bti treatment") + facet_wrap(~Family, labeller = label_value, scales ="free", ncol = 5) + yscale("log10", .format = TRUE) 

ggplot(Dataset1_emergencefam, aes(Day, Biomass,  color = Treatment)) +labs(y = "Biomass (mg)", x = "Time (days)") + geom_boxplot() + geom_point()+
  labs(title = "Biomass per family", color = "Bti treatment") + facet_wrap(Family~., labeller = label_value, ncol = 2, scales = "free")+ yscale("log10", .format = TRUE)

#collapse per subfamily for visualisation
Dataset1_emergencesubfam<-cast(Dataset1_emergence, Ditch + Day + Treatment + Subfamily ~ ., sum, fill=0, add.missing=TRUE)
colnames(Dataset1_emergencesubfam) <- c('Ditch', 'Day', 'Treatment', 'Subfamily', 'Biomass')
Dataset1_emergencesubfam <- na.omit(Dataset1_emergencesubfam)
str(Dataset1_emergencesubfam)
summary(Dataset1_emergencesubfam)

Dataset1_emergencesubfam$Biomass<- Dataset1_emergencesubfam$Biomass+0.01
ggboxplot(Dataset1_emergencesubfam, x = "Treatment", y = "Biomass",  color = "Treatment",
          ylab = "Biomass (mg)", xlab = "Time (days)") +
  labs(title = "Biomass per subfamily", color = "Bti treatment") + facet_wrap(~Subfamily, labeller = label_value, scales ="free") + yscale("log10", .format = TRUE) 

ggplot(Dataset1_emergencesubfam, aes(Day, Biomass,  color = Treatment)) +labs(y = "Biomass (mg)", x = "Time (days)") + geom_boxplot() + geom_point()+
  labs(title = "Biomass per subfamily", color = "Bti treatment") + facet_wrap(Subfamily~., labeller = label_value, ncol = 2, scales = "free")+ yscale("log10", .format = TRUE)

#collapse per feeding guild for visualisation
Dataset1_emergenceguild<-cast(Dataset1_emergence, Ditch + Day + Treatment + Feeding_guild ~ ., sum, fill=0, add.missing=TRUE)
colnames(Dataset1_emergenceguild) <- c('Ditch', 'Day', 'Treatment', 'Feeding_guild', 'Biomass')
Dataset1_emergenceguild <- na.omit(Dataset1_emergenceguild)
str(Dataset1_emergenceguild)
summary(Dataset1_emergenceguild)

Dataset1_emergenceguild$Biomass<- Dataset1_emergenceguild$Biomass+0.01
ggboxplot(Dataset1_emergenceguild, x = "Treatment", y = "Biomass",  color = "Treatment",
          ylab = "Biomass (mg)", xlab = "Time (days)") +
  labs(title = "Biomass per feeding guild", color = "Bti treatment") + facet_wrap(~Feeding_guild, labeller = label_value, scales ="free") + yscale("log10", .format = TRUE) 

ggplot(Dataset1_emergenceguild, aes(Day, Biomass,  color = Treatment)) +labs(y = "Biomass (mg)", x = "Time (days)") + geom_boxplot() + geom_point()+
  labs(title = "Biomass per feeding guild", color = "Bti treatment") + facet_wrap(Feeding_guild~., labeller = label_value, ncol = 2, scales = "free")+ yscale("log10", .format = TRUE)

```


```{r}
#Friedman_formatted_per_day<-function(){
#i<-1
#j<-1
#  while(i < length(unique(Dataset1_emergenceorderFried$Day))+1) {
#    print(unique(Dataset1_emergenceorderFried$Day)[i], max.levels = 0)
#    i = i+1
#    while(j < length(unique(Dataset1_emergenceorderFried$Order))+1) {
#      print(unique(Dataset1_emergenceorderFried$Order)[j], max.levels = 0)
#      j = j+1
#      SubsetTest <- subset(Dataset1_emergenceorderFried, Day == unique(Day)[i] & Order == unique(Order)[j])
#      anovaRMNP(SubsetTest, measures = vars(Control, Once, Twice), pairs = TRUE, plots = TRUE) 
#    }
#    j = 1
#  }
#}

#prepare order for friedman 
Dataset1_emergenceorderFried<-cast(Dataset1_emergence, Ditch + Day + Order ~ Treatment, sum, fill=0, add.missing=TRUE)
Dataset1_emergenceorderFried <- na.omit(Dataset1_emergenceorderFried)
str(Dataset1_emergenceorderFried)
summary(Dataset1_emergenceorderFried)

Friedman_formatted_order<-function(){
j<-1
  while(j < length(unique(Dataset1_emergenceorderFried$Order))+1) {
      print(unique(Dataset1_emergenceorderFried$Order)[j], max.levels = 0)
      print(anovaRMNP(subset(Dataset1_emergenceorderFried, Order == unique(Order)[j]), measures = vars(Control, Once, Twice), pairs = TRUE))
      j = j+1
    }
    j = 1
}

Friedman_formatted_order()

#Prepare Family
Dataset1_emergencefamFried<-cast(Dataset1_emergence, Ditch + Day + Family ~ Treatment, sum, fill=0, add.missing=TRUE)
Dataset1_emergencefamFried <- na.omit(Dataset1_emergencefamFried)
str(Dataset1_emergencefamFried)
summary(Dataset1_emergencefamFried)

Friedman_formatted_fam<-function(){
j<-1
  while(j < length(unique(Dataset1_emergencefamFried$Family))+1) {
      print(unique(Dataset1_emergencefamFried$Family)[j], max.levels = 0)
      print(anovaRMNP(subset(Dataset1_emergencefamFried, Family == unique(Family)[j]), measures = vars(Control, Once, Twice), pairs = TRUE)) 
      j = j+1
    }
    j = 1
}

Friedman_formatted_fam()

#Prepare subFamily
Dataset1_emergencesubfamFried<-cast(Dataset1_emergence, Ditch + Day + Subfamily ~ Treatment, sum, fill=0, add.missing=TRUE)
Dataset1_emergencesubfamFried <- na.omit(Dataset1_emergencesubfamFried)
str(Dataset1_emergencesubfamFried)
summary(Dataset1_emergencesubfamFried)

Friedman_formatted_subfam<-function(){
j<-1
  while(j < length(unique(Dataset1_emergencesubfamFried$Subfamily))+1) {
      print(unique(Dataset1_emergencesubfamFried$Subfamily)[j], max.levels = 0)
      print(anovaRMNP(subset(Dataset1_emergencesubfamFried, Subfamily == unique(Subfamily)[j]), measures = vars(Control, Once, Twice), pairs = TRUE)) 
      j = j+1
    }
    j = 1
}

Friedman_formatted_subfam()

#Prepare Feeding guild
Dataset1_emergencefeedingFried<-cast(Dataset1_emergence, Ditch + Day + Feeding_guild ~ Treatment, sum, fill=0, add.missing=TRUE)
Dataset1_emergencefeedingFried <- na.omit(Dataset1_emergencefeedingFried)
str(Dataset1_emergencefeedingFried)
summary(Dataset1_emergencefeedingFried)

Friedman_formatted_feeding<-function(){
j<-1
  while(j < length(unique(Dataset1_emergencefeedingFried$Feeding_guild))+1) {
      print(unique(Dataset1_emergencefeedingFried$Feeding_guild)[j], max.levels = 0)
      print(anovaRMNP(subset(Dataset1_emergencefeedingFried, Feeding_guild == unique(Feeding_guild)[j]), measures = vars(Control, Once, Twice), pairs = TRUE)) 
      j = j+1
    }
    j = 1
}

Friedman_formatted_feeding()
```

```{r}
ggplot(Dataset1_emergence, aes(x = Day, fill = Order)) + geom_bar()+ facet_grid(Treatment~., labeller = label_value)
ggplot(Dataset1_emergence, aes(x = "", y = Biomass, fill = Order)) + geom_col() + coord_polar(theta = "y")+ facet_grid(Treatment~Day, labeller = label_value)

FiguurS2 <- ggplot(Dataset1_emergence, aes(x = "", y = Biomass, fill = Order)) +
  geom_col() +
  coord_polar(theta = "y") +
  facet_wrap(~ Treatment + Day, scales = "free_y",ncol = 8,labeller = label_value, strip.position = "top")+
  scale_y_continuous(expand = expansion(mult = c(0, 0.05))) +
  theme_classic(base_size = 20)+ theme(legend.position = "top") + labs(x = "", y = "")
FiguurS2
ggsave(plot = FiguurS2, filename = "FiguurS2_biomass_proportions.png", path = "C:/Users/sboer/OneDrive - Universiteit Leiden/Bti/Figures/", units = "px", width = 6000, height = 3000, device = "png")
```

```{r}
#proportion Tanypodinae
ggplot(subset(Dataset1_emergence, Day == 3 & Family == "Chironomidae"), aes(x = Day, y = Count)) + geom_boxplot()+ facet_grid(Treatment~., labeller = label_value)+facet_grid(rows = vars(Treatment), cols = vars(Day), scales = "free")
ggplot(subset(Dataset1_emergence, Day == 3 & Family == "Chironomidae" & Subfamily != "NA"), aes(x = Subfamily, y = Count)) + geom_boxplot()+ facet_grid(Treatment~., labeller = label_value)+facet_grid(rows = vars(Treatment), cols = vars(Day), scales = "free")
ggplot(subset(Dataset1_emergence, Day == c(2,3) & Family == "Chironomidae" & Subfamily != "NA"), aes(x = Subfamily, y = Count)) + geom_boxplot()+ facet_grid(Treatment~., labeller = label_value)+facet_grid(rows = vars(Treatment), cols = vars(Day))

ggplot(subset(Dataset1_emergence, Day == 6 & Family == "Chironomidae"), aes(x = Day, y = Count)) + geom_boxplot()+ facet_grid(Treatment~., labeller = label_value)+facet_grid(rows = vars(Treatment), cols = vars(Day), scales = "free")
ggplot(subset(Dataset1_emergence, Day == 6 & Family == "Chironomidae" & Subfamily != "NA"), aes(x = Subfamily, y = Count)) + geom_boxplot()+ facet_grid(Treatment~., labeller = label_value)+facet_grid(rows = vars(Treatment), cols = vars(Day), scales = "free")
ggplot(subset(Dataset1_emergence, Day == c(5,6) & Family == "Chironomidae" & Subfamily != "NA"), aes(x = Subfamily, y = Biomass)) + geom_boxplot()+ facet_grid(Treatment~., labeller = label_value)+facet_grid(rows = vars(Treatment), cols = vars(Day))

print(subset(Dataset1_emergence, Day == 3 & Subfamily == "Tanypodinae " & Treatment == "Once") %>% summarise(Sum_Biomass = sum(Biomass, na.rm = TRUE)) %>% summarise(Mean_Sum_Biomass = mean(Sum_Biomass, na.rm = TRUE))/subset(Dataset1_emergence, Day == 3 & Family == "Chironomidae" & Treatment == "Once") %>% group_by(Ditch) %>% summarise(Sum_Biomass = sum(Biomass, na.rm = TRUE)) %>% summarise(Mean_Sum_Biomass = mean(Sum_Biomass, na.rm = TRUE)))
print(subset(Dataset1_emergence, Day == 3 & Subfamily == "Tanypodinae " & Treatment == "Twice") %>% summarise(Sum_Biomass = sum(Biomass, na.rm = TRUE)) %>% summarise(Mean_Sum_Biomass = mean(Sum_Biomass, na.rm = TRUE))/subset(Dataset1_emergence, Day == 3 & Family == "Chironomidae" & Treatment == "Twice") %>% group_by(Ditch) %>% summarise(Sum_Biomass = sum(Biomass, na.rm = TRUE)) %>% summarise(Mean_Sum_Biomass = mean(Sum_Biomass, na.rm = TRUE)))

print(subset(Dataset1_emergence, Day == 6 & Subfamily == "Tanypodinae " & Treatment == "Once") %>% summarise(Sum_Biomass = sum(Biomass, na.rm = TRUE)) %>% summarise(Mean_Sum_Biomass = mean(Sum_Biomass, na.rm = TRUE))/subset(Dataset1_emergence, Day == 6 & Family == "Chironomidae" & Treatment == "Once") %>% group_by(Ditch) %>% summarise(Sum_Biomass = sum(Biomass, na.rm = TRUE)) %>% summarise(Mean_Sum_Biomass = mean(Sum_Biomass, na.rm = TRUE)))
print(subset(Dataset1_emergence, Day == 6 & Subfamily == "Tanypodinae " & Treatment == "Twice") %>% summarise(Sum_Biomass = sum(Biomass, na.rm = TRUE)) %>% summarise(Mean_Sum_Biomass = mean(Sum_Biomass, na.rm = TRUE))/subset(Dataset1_emergence, Day == 6 & Family == "Chironomidae" & Treatment == "Twice") %>% group_by(Ditch) %>% summarise(Sum_Biomass = sum(Biomass, na.rm = TRUE)) %>% summarise(Mean_Sum_Biomass = mean(Sum_Biomass, na.rm = TRUE)))

```
